# Supplementary material for: Genomic clustering and co-regulation of transcriptional networks in the pathogenic fungus Fusarium graminearum
Source: BMC Syst Biol. 2013 Jun 27;7:52. doi: 10.1186/1752-0509-7-52 (PMC3703260; doi:10.1186/1752-0509-7-52)
Supplement: Additional file 1 — Contains Tables S1, S2, S5 and S6. [file 1752-0509-7-52-S1.xls]

## Sheet: SupplTable1_TAPs
geneID.MIPS	geneID.EnsemblFungi	TAP.class	ClusterID.TRIBE-MCL	HMM.name	Functional.annotation
fg00069	FGSG_00069	D	2524	Zn_clus
fg00081	FGSG_00081	D	2540	Zn_clus
fg00153	FGSG_00153	D	2099		related to C6 transcription factor
fg00217	FGSG_00217	D	2720	Zn_clus
fg00235	FGSG_00235	D	--	Zn_clus
fg00240	FGSG_00240	D	--	zf-C2H2
fg00241	FGSG_11725;FGSG_11726	D	--	zf-C2H2
fg00280	FGSG_00280	C	2552	Bromodomain
fg00297	FGSG_00297	C	2880		HDAC complex:PHO23
fg00303	FGSG_00303	B	2390		Elongation factor complex:ELC1
fg00307	FGSG_00307	D	526	AT_hook
fg00313	FGSG_00313	D	2703	Zn_clus
fg00324	FGSG_00324	C	1187	Myb_DNA-binding
fg00342	FGSG_00342	D	--	zf-C2H2
fg00352	FGSG_00352	D	2815	CBFB_NFYA
fg00365	FGSG_00365	P	2866		Pol_I_III:AC40
fg00385	FGSG_00385	B	2912	HMG_box
fg00404	FGSG_00404	D	1466	Zn_clus
fg00434	FGSG_00434	O	2066		CCR4-NOT complex:CAF120
fg00460	FGSG_00460	C	2935	SIR2
fg00477	FGSG_00477	D	2762	zf-C2H2
fg00515	FGSG_00515	D	--	bZIP_1/bZIP_2
fg00543	FGSG_00543	C	--		hypothetical protein similar to protein-tyrosine phosphatase
fg00545	FGSG_00545	D	1541	HLH
fg00570	FGSG_00570	C	1856		Chromatin structure remodeling complex (RSC):SFH1
fg00573	FGSG_00573	D	1668	Zn_clus
fg00597	FGSG_00597	B	2865	TFIIB
fg00645	FGSG_00645	P	1657		Pol_III:C82
fg00658	FGSG_00658	B	1917		TFIIA-alpha/beta
fg00662	FGSG_11799;FGSG_11800	D	1918	zf-C2H2
fg00678	FGSG_00678	D	--	AT_hook
fg00696	FGSG_00696	D	--	AT_hook
fg00713	FGSG_00713	D	1558	Zn_clus
fg00716	FGSG_00716	C	--		Sin3 complex:STB2
fg00719	FGSG_00719	D	2306	Zn_clus
fg00725	FGSG_00725	D	2492	Zn_clus
fg00729	FGSG_00729	D	--	HMG_box
fg00741	FGSG_00741	C	2052		SAGA complex:NGG1
fg00752	FGSG_00752	C	420	Bromodomain
fg00764	FGSG_00764	D	2062	zf-C2H2
fg00774	FGSG_00774	D	1939	Zn_clus
fg00777	FGSG_00777	C	--		hypothetical protein similar to cyclophilin, mitochondrial
fg00778	FGSG_00778	P	2412		Pol_III:C34
fg00780	FGSG_00780	C	2821		histone deacetylase RPD3
fg00795	FGSG_11826;FGSG_11827	D	1400	Fork_head
fg00800	FGSG_00800	D	2720	Zn_clus
fg00813	FGSG_00813	D	2824		Nitrogen assimilation transcription factor NIRA/nit-4
fg00843	FGSG_00843	P	2925		Pol_III:C128
fg00864	FGSG_00864	B	2569	TFIID-31kDa
fg00874	FGSG_00874	C	--		NuA4 complex:ARP4
fg00902	FGSG_00902	B	2740		Elongation factor TFIIS
fg00916	FGSG_00916	P	2952		Pol_II:Rpb1
fg00946	FGSG_00946	D	2937	HSF_DNA-bind
fg00967	FGSG_00967	D	2592	Zn_clus
fg01002	FGSG_01002	B	1601		TAF7
fg01022	FGSG_01022	D	2995	zf-C2H2
fg01096	FGSG_01096	B	741		TAF3
fg01100	FGSG_01100	D	1238	Homeobox
fg01116	FGSG_01116	B	2008		TFIIF-beta
fg01125	FGSG_01125	P	2391		hypothetical protein similar to polymerase polypeptide D
fg01139	FGSG_01139	D	416	HLH
fg01147	FGSG_01147	D	--	Zn_clus
fg01172	FGSG_01172	D	--	Zn_clus
fg01173	FGSG_01173	D	1697	HLH
fg01176	FGSG_01176	D	2703	Zn_clus
fg01182	FGSG_01182	D	1431	CBFD_NFYB_HMF
fg01193	FGSG_01193	C	--		Chromatin structure remodeling complex (RSC):NPL6
fg01201	FGSG_01201	D	1621	HMG_box
fg01214	FGSG_01214	D	--	zf-C2H2
fg01220	FGSG_01220	P	2439		Pol_II:Rpb7
fg01280	FGSG_01280	B	1425		Mediator complex:RGR1
fg01293	FGSG_01293	D	2246	Zn_clus
fg01298	FGSG_01298	D	2701	zf-C2H2
fg01307	FGSG_01307	D	--	HLH
fg01310	FGSG_01310	D	--	zf-C2H2
fg01318	FGSG_01318	D	2575	Zn_clus
fg01327	FGSG_01327	D	--	AT_hook
fg01332	FGSG_01332	O	2318		CCAAT/enhancer-binding protein zeta
fg01339	FGSG_01339	O	1667		Transcription factor TMF
fg01341	FGSG_01341	D	2995	zf-C2H2
fg01350	FGSG_01350	D	2995	zf-C2H2
fg01353	FGSG_01353	C	2821		histone deacetylase phd1
fg01354	FGSG_01354	C	2880		NuA3/4 complexes:YNG1/YNG2
fg01366	FGSG_01366	D	1516	HMG_box
fg01378	FGSG_01378	D	2824	Zn_clus
fg01438	FGSG_01438	O	2266		Transcription factor PREG
fg01447	FGSG_01447	P	2866		Pol_II:Rpb3
fg01457	FGSG_01457	D	1934	Myb_DNA-binding
fg01488	FGSG_01488	D	--	AT_hook
fg01507	FGSG_01507	D	--	zf-C2H2
fg01515	FGSG_01515	D	2720	Zn_clus
fg01555	FGSG_01555	D	1681	bZIP_1/bZIP_2
fg01562	FGSG_01562	D	2040	Zn_clus
fg01564	FGSG_01564	D	1575	Zn_clus
fg01576	FGSG_01576	D	1121	zf-C2H2
fg01623	FGSG_01623	B	2606		TAF10
fg01636	FGSG_01636	O	1005		Transcription factor D-Sp1
fg01637	FGSG_01637	D	410	Zn_clus
fg01638	FGSG_01638	D	1690	Zn_clus
fg01669	FGSG_01669	D	--	Zn_clus
fg01715	FGSG_11996;FGSG_11997	D	--	Zn_clus
fg01724	FGSG_01724	D	--	Zn_clus
fg01731	FGSG_01731	D	2540		related to transcription factor, SIN3 binding
fg01753	FGSG_12006;FGSG_12007	D	2769	Zn_clus
fg01760	FGSG_01760	D	1524	Zn_clus
fg01795	FGSG_01795	D	2824	Zn_clus
fg01853	FGSG_01853	D	2703	Zn_clus
fg01903	FGSG_01903	B	2116		TFIIE-alpha
fg01915	FGSG_01915	D	2974	Myb_DNA-binding
fg01925	FGSG_01925	C	2615	Myb_DNA-binding
fg01934	FGSG_01934	D	--	AT_hook
fg01936	FGSG_01936	D	2769	Zn_clus
fg02010	FGSG_02010	B	--		TAF5
fg02040	FGSG_02040	B	2170		Elongation factor complex:ELP3
fg02043	FGSG_02043	O	2743		CCR4-NOT core complex:CCR4
fg02062	FGSG_02062	D	1776	Zn_clus
fg02068	FGSG_02068	D	2594	Zn_clus
fg02083	FGSG_02083	D	2524	Zn_clus
fg02126	FGSG_02126	B	2400		TFIIH:CCL1 [Cyclin H]
fg02167	FGSG_02167	D	--	Zn_clus
fg02215	FGSG_02215	D	--	Zn_clus
fg02226	FGSG_12098;FGSG_12099	O	1797		Transcription factor priB
fg02320	FGSG_02320	D	2747	Zn_clus
fg02323	FGSG_02323	D	2720		AurR2
fg02368	FGSG_02368	D	--	Zn_clus
fg02384	FGSG_02384	D	--	Zn_clus
fg02398	FGSG_02398	D	--	bZIP_1
fg02410	FGSG_02410	D	--	Zn_clus
fg02431	FGSG_02431	D	2540	Zn_clus
fg02435	FGSG_02435	D	--	Zn_clus
fg02445	FGSG_02445	D	845	Zn_clus
fg02516	FGSG_02516	D	--	HLH
fg02518	FGSG_02518	B	--		FACT elongation complex:POB3
fg02527	FGSG_02527	D	1632	DDT
fg02531	FGSG_02531	D	2604	Zn_clus
fg02538	FGSG_02538	D	--	Myb_DNA-binding
fg02554	FGSG_02554	D	1966	Zn_clus
fg02567	FGSG_02567	C	1880		Histone H3-K79 methyltransferase
fg02608	FGSG_02608	D	2787	CBFD_NFYB_HMF
fg02633	FGSG_12172;FGSG_12173	D	--	Zn_clus
fg02635	FGSG_02635	D	--	zf-C2H2
fg02659	FGSG_02659	P	2925		Pol_II:Rpb2
fg02664	FGSG_02664	P	2952		GTP-binding protein GUF1
fg02676	FGSG_02676	D	2176		Transcription factor acr-2
fg02696	FGSG_02696	D	2720	Zn_clus
fg02719	FGSG_02719	D	730	Myb_DNA-binding
fg02737	FGSG_02737	D	2122	Zn_clus
fg02743	FGSG_02743	D	1369	zf-C2H2
fg02747	FGSG_02747	D	1887	Zn_clus
fg02750	FGSG_02750	D	2601	bZIP_1/bZIP_2
fg02787	FGSG_02787	D	1957		Fungal specific transcription factor (IPR007219)
fg02797	FGSG_02797	B	--		Transcription factor IWS1
fg02799	FGSG_02799	D	2824	Zn_clus
fg02801	FGSG_02801	C	2127		SAGA complex:SPT8
fg02803	FGSG_02803	D	--	zf-C2H2
fg02805	FGSG_02805	D	2739	Zn_clus
fg02814	FGSG_02814	D	2183	HLH
fg02854	FGSG_02854	D	2274	Zn_clus
fg02874	FGSG_02874	D	1887	Zn_clus
fg02939	FGSG_02939	D	--	bZIP_2
fg02969	FGSG_02969	D	845	Zn_clus
fg02990	FGSG_02990	C	2248		SPT3-like
fg03037	FGSG_03037	D	--	Zn_clus
fg03040	FGSG_03040	D	--	bZIP_1
fg03043	FGSG_03043	O	1797		Transcription factor priB
fg03044	FGSG_03044	D	2739	Zn_clus
fg03051	FGSG_03051	D	--	Zn_clus
fg03068	FGSG_03068	D	2099		related to positive activator of transcription
fg03102	FGSG_03102	D	1492	Zn_clus
fg03138	FGSG_03138	D	2078	Zn_clus
fg03159	FGSG_03159	D	2604	Zn_clus
fg03201	FGSG_03201	D	--	Zn_clus
fg03205	FGSG_03205	D	1244	Zn_clus
fg03207	FGSG_03207	D	2769	Zn_clus
fg03214	FGSG_03214	D	1874	Zn_clus
fg03219	FGSG_03219	D	--	Zn_clus
fg03226	FGSG_03226	D	2492	Zn_clus
fg03246	FGSG_03246	D	1969	Zn_clus
fg03292	FGSG_03292	D	2720	Zn_clus
fg03294	FGSG_03294	D	2025	Zn_clus
fg03313	FGSG_03313	D	--	HLH
fg03322	FGSG_03322	D	2739	Zn_clus
fg03327	FGSG_03327	D	--	Zn_clus
fg03390	FGSG_03390	D	--	Zn_clus
fg03399	FGSG_03399	D	--	Zn_clus
fg03415	FGSG_03415	D	--	Zn_clus
fg03485	FGSG_03485	D	--	Zn_clus
fg03487	FGSG_03487	D	400	Zn_clus
fg03508	FGSG_03508	D	--	Zn_clus
fg03536	FGSG_03536	D	2051	zf-C2H2
fg03538	FGSG_03538	D	1939		Regulatory protein TRI10
fg03551	FGSG_03551	D	2720	Zn_clus
fg03566	FGSG_03566	D	1329	Zn_clus
fg03578	FGSG_03578	D	--	Zn_clus
fg03606	FGSG_03606	D	2078		Fungal specific transcription factor (IPR007219)
fg03649	FGSG_03649	D	2604		Transcription factor MUT3
fg03663	FGSG_12399;FGSG_12400	D	--	Zn_clus
fg03683	FGSG_03683	D	2703	Zn_clus
fg03702	FGSG_03702	D	2553	Zn_clus
fg03723	FGSG_03723	D	2739		Neurospora hypothetical protein 17E5.150
fg03727	FGSG_03727	D	1174	Zn_clus
fg03764	FGSG_12383;FGSG_12384	D	--	Zn_clus
fg03783	FGSG_03783	D	2575		Fungal specific transcription factor (IPR007219)
fg03786	FGSG_03786	D	2720	Zn_clus
fg03857	FGSG_03857	D	2274	Zn_clus
fg03861	FGSG_03861	D	1329	Zn_clus
fg03873	FGSG_03873;FGSG_12359	D	2769		Cutinase transcription factor 1 alpha/beta
fg03878	FGSG_03878	D	2273	Zn_clus
fg03881	FGSG_03881	D	2483		Transcription factor TRI15
fg03892	FGSG_03892	D	2524	Zn_clus
fg03912	FGSG_03912	D	--	Zn_clus
fg03919	FGSG_03919	D	--	Zn_clus
fg03929	FGSG_03929	D	2824		Nitrogen assimilation transcription factor NIRA/nit-4
fg04004	FGSG_04004	B	2658	TFIIB
fg04030	FGSG_04030	O	1984		Transcriptional corepressor HIR3
fg04035	FGSG_04035	D	--	HLH
fg04083	FGSG_04083	D	--	zf-C2H2
fg04084	FGSG_04084	D	--	zf-C2H2
fg04108	FGSG_04108	B	2161		TAF14
fg04109	FGSG_04109	D	1992	Zn_clus
fg04134	FGSG_04134	D	1743	zf-C2H2
fg04166	FGSG_04166	P	1469		Pol_III:C31
fg04170	FGSG_04170	D	2592		Fungal specific transcription factor (IPR007219)
fg04191	FGSG_04191	D	1949	Zn_clus
fg04209	FGSG_04209	D	--	FMN_bind_2
fg04220	FGSG_04220	D	2634	APSES
fg04254	FGSG_04254	C	2862		NuA4 complex:ESA1
fg04264	FGSG_04264	B	984		TFIIF-alpha
fg04273	FGSG_04273	P	2364		Pol_II:Rpb8 [ABC14.5]
fg04274	FGSG_04274	B	1956		Elongation factor complex:ELP4
fg04288	FGSG_04288	D	--	zf-C2H2
fg04291	FGSG_04291	P	2952		Pol_I:A190
fg04293	FGSG_04293	D	2941	zf-C2H2
fg04295	FGSG_04295	B	2748		TFIIH:RAD3 [XPD]
fg04308	FGSG_04308	B	2149		TFIIH:TFB1 [p62]
fg04311	FGSG_04311	D	2703	Zn_clus
fg04316	FGSG_04316	D	2575	Zn_clus
fg04324	FGSG_04324	C	2780		HDAC complex:HDA1
fg04361	FGSG_04361	B	--		Elongation factor complex:IKI3
fg04379	FGSG_04379	D	1441	AT_hook
fg04423	FGSG_04423	C	2777	Bromodomain
fg04459	FGSG_04459	D	--	Zn_clus
fg04470	FGSG_04470	P	1389		Pol_I:A43
fg04480	FGSG_04480	D	--	Zn_clus
fg04482	FGSG_04482	C	1728		SAGA complex:SGF29
fg04513	FGSG_04513	D	2893	Myb_DNA-binding
fg04557	FGSG_04557	D	--	AT_hook
fg04576	FGSG_04576	D	1329	Zn_clus
fg04581	FGSG_04581	D	--	Zn_clus
fg04643	FGSG_04643	D	1174	Zn_clus
fg04666	FGSG_04666	D	2824		Nitrogen assimilation transcription factor NIRA/nit-4
fg04671	FGSG_04671	D	--	Zn_clus
fg04680	FGSG_04680	D	2444		related to lactose regulatory protein
fg04683	FGSG_04683	D	2492	Zn_clus
fg04701	FGSG_04701	D	1949		Transcription factor ARCA
fg04747	FGSG_04747	D	1939	Zn_clus
fg04782	FGSG_04782	D	2644		related to purine utilization positive regulator
fg04786	FGSG_04786	D	1668	Zn_clus
fg04803	FGSG_04803	D	--	Zn_clus
fg04830	FGSG_04830	D	1952	Zn_clus
fg04862	FGSG_04862	D	2739	Zn_clus
fg04888	FGSG_04888	D	538	Zn_clus
fg04889	FGSG_04889	D	2112	zf-C2H2
fg04901	FGSG_04901	D	2099	Zn_clus
fg04932	FGSG_04932	D	--	zf-C2H2
fg04974	FGSG_04974	D	2562		Transcription factor PIG1
fg05016	FGSG_05016	P	2842		Mitochondrial RNA polymerase
fg05041	FGSG_05041	D	--	zf-C2H2
fg05068	FGSG_05068	D	--	Zn_clus
fg05073	FGSG_05073	D	2607	GATA
fg05091	FGSG_05091	C	2248		SAGA complex:SPT3
fg05110	FGSG_05110	D	--	zf-GRF
fg05120	FGSG_05120	D	2644	Zn_clus
fg05150	FGSG_05150	C	2707		Component of chromatin remodeling complexes:RVB1
fg05151	FGSG_05151	D	1983	HMG_box
fg05157	FGSG_05157	D	1514	Zn_clus
fg05171	FGSG_05171	D	2089	bZIP_2
fg05211	FGSG_05211	B	2482		TAF13
fg05227	FGSG_05227	B	--		Elongation factor complex:IKI1
fg05233	FGSG_05233	D	--	AT_hook
fg05242	FGSG_05242	D	1242	Zn_clus
fg05279	FGSG_05279	D	2176	Zn_clus
fg05283	FGSG_05283	D	1531	APSES
fg05301	FGSG_05301	B	2624		TFIIA-gamma
fg05304	FGSG_05304	D	542	CBFD_NFYB_HMF
fg05344	FGSG_05344	O	2593		Protein HIR1
fg05350	FGSG_05350	D	2720	Zn_clus
fg05360	FGSG_05360	B	2370		Mediator complex:MED7
fg05370	FGSG_05370	D	--	Zn_clus
fg05376	FGSG_05376	B	2189		TFIIIC:TFC4
fg05381	FGSG_05381	D	--	zf-C2H2
fg05388	FGSG_05388	D	2972	Fork_head
fg05396	FGSG_05396	C	1644		SAGA complex:SGF73
fg05399	FGSG_05399	D	2460	zf-C2H2
fg05402	FGSG_05402	D	--	Zn_clus
fg05475	FGSG_05475	D	2890	Homeobox
fg05477	FGSG_05477	D	--	Homeobox
fg05498	FGSG_05498	D	2373	CBFD_NFYB_HMF
fg05503	FGSG_05503	D	2025	Zn_clus
fg05505	FGSG_05505	C	2590	SIR2
fg05512	FGSG_05512	C	--		Chromatin modification-related protein EAF1
fg05550	FGSG_05550	P	1247		Pol_I:A49
fg05565	FGSG_05565	O	2662		CCR4-NOT transcription complex subunit 7
fg05567	FGSG_05567	D	1596	HLH
fg05588	FGSG_05588	D	2492		Cys6-zf transcription factor
fg05602	FGSG_05602	P	2334		Pol_III:C25
fg05627	FGSG_05627	P	2925		Pol_I:A135
fg05636	FGSG_05636	C	1960		HDA1-like
fg05646	FGSG_05646	D	1672	Zn_clus
fg05661	FGSG_05661	D	2078	Zn_clus
fg05682	FGSG_05682	D	400	Zn_clus
fg05708		D	2273	Zn_clus
fg05725	FGSG_05725	D	2739	Zn_clus
fg05772	FGSG_05772	D	2444		Fungal specific transcription factor (IPR007219)
fg05789	FGSG_05789	D	1524	Zn_clus
fg05853	FGSG_05853	B	969		TAF11
fg05869	FGSG_05869	D	--	Zn_clus
fg05895	FGSG_12836;FGSG_12837	B	1693	zf-C2H2
fg05904	FGSG_05904	D	--	AT_hook
fg05925	FGSG_05925	D	1966	Zn_clus
fg05926	FGSG_05926	D	1966		Transcription factor nirA
fg05930	FGSG_05930	D	1897	bZIP_1
fg05958	FGSG_05958	D	501	Zn_clus
fg06002	FGSG_06002	B	2519		TFIIH:SSL1 [p44]
fg06040		C	2581		NuA4 complex:EAF3
fg06044	FGSG_06044	B	2614		TAF12
fg06047	FGSG_06047	C	2862		ESA1-like
fg06065	FGSG_12863;FGSG_12864	D	--	zf-C2H2
fg06071	FGSG_06071	D	1779	ARID
fg06089	FGSG_06089	C	2484		hypothetical protein similar to histone acetylase complex subunit Paf400
fg06100	FGSG_06100	B	2108		Mediator complex:MED6
fg06160	FGSG_06160	D	2274	Zn_clus
fg06168	FGSG_06168	D	1434	zf-C2H2
fg06178	FGSG_06178	B	1515		Mediator complex:SRB7
fg06227	FGSG_06227	B	2105		Cdc73/Paf1 elongation complex:CDC73
fg06231	FGSG_06231	D	2201	AT_hook
fg06260	FGSG_06260	C	2707		RuvB-like helicase 2
fg06262	FGSG_06262	D	--	HLH
fg06279	FGSG_06279	D	--	SART-1
fg06291	FGSG_06291	C	1953	Bromodomain
fg06311	FGSG_06311	D	2995	zf-C2H2
fg06324	FGSG_06324	D	2703	Zn_clus
fg06352	FGSG_06352	P	--		Pol_II:RBA50
fg06356	FGSG_06356	D	1528	CP2
fg06359	FGSG_06359	D	2937	HSF_DNA-bind
fg06380	FGSG_06380	D	2506		related to thiamine repressible genes regulatory protein thi1
fg06382	FGSG_06382	D	--	Zn_clus
fg06421	FGSG_06421	D	--	bZIP_1
fg06427	FGSG_06427	D	2483	zf-C2H2
fg06436	FGSG_06436	D	--	Zn_clus
fg06442	FGSG_06442	D	--	Zn_clus
fg06456	FGSG_06456	D	2769		Cutinase transcription factor 1 alpha/beta
fg06460	FGSG_06460	D	2769		Cutinase transcription factor 1 alpha/beta
fg06481	FGSG_12926;FGSG_12927	D	2824		Nitrogen assimilation transcription factor NIRA/nit-4
fg06503	FGSG_06503	D	1299	Zn_clus
fg06516	FGSG_06516	D	2644		related to purine utilization positive regulator
fg06531	FGSG_06531	P	2470		Pol_II:Rpb9
fg06535	FGSG_06535	D	--	Zn_clus
fg06558	FGSG_06558	O	2266		Transcription factor PREG
fg06593	FGSG_06593	D	--	Zn_clus
fg06664	FGSG_06664	O	1638		MEAB protein
fg06677	FGSG_06677	B	2042		Mediator complex:NUT2
fg06683	FGSG_06683	P	2725		DNA-directed RNA polymerases I
fg06684	FGSG_06684	D	2995	zf-C2H2
fg06700	FGSG_06700	D	2122	Zn_clus
fg06701	FGSG_06701	D	1177	zf-C2H2
fg06713	FGSG_12970	D	2291		Transcription factor PacC (C-terminus)
fg06714	FGSG_12970	D	2291	zf-C2H2
fg06737	FGSG_06737	C	--		Protein AF-9 homolog
fg06750	FGSG_06750	D	2506	Zn_clus
fg06768	FGSG_06768	B	1590	Myb_DNA-binding
fg06798	FGSG_06798	C	2642		Chromatin silencing complex:MSI1
fg06810	FGSG_06810	D	2540	Zn_clus
fg06812	FGSG_06812	D	878	Homeobox
fg06818	FGSG_06818	P	2795		Pol_II:Rpb11
fg06871	FGSG_06871	D	2754	zf-C2H2
fg06876	FGSG_13004;FGSG_13005;FGSG_13006	D	--	HMG_box
fg06915	FGSG_06915	D	2769		Cutinase transcription factor 1 alpha/beta
fg06934	FGSG_06934	D	--	zf-C2H2
fg06937	FGSG_06937;FGSG_06936	P	2795		Pol_I_III:AC19
fg06944	FGSG_06944	D	2972	Fork_head
fg06948	FGSG_06948	B	--		Cdc73/Paf1 elongation complex:CTR9
fg06954	FGSG_06954	C	2463		SWI/SNF complex:SNF5
fg06956	FGSG_13026;FGSG_13027	C	2207		HDAC complex:RCO1
fg06967	FGSG_06967	B	--		TFIIIC:TFC7
fg07052	FGSG_07052	D	--	zf-C2H2
fg07067	FGSG_07067	D	2151	Zn_clus
fg07075	FGSG_07075	D	--	zf-C2H2
fg07076	FGSG_07076	D	2749	zf-NF-X1
fg07079	FGSG_07079	D	2824	Zn_clus
fg07086	FGSG_07086	B	2320		TFIA:RRN3
fg07087	FGSG_07087	D	2857	CBFD_NFYB_HMF
fg07097	FGSG_07097	D	1373	Homeobox
fg07102	FGSG_07102	C	--		SAGA complex:CHD1
fg07116	FGSG_07116	B	2912	HMG_box
fg07123	FGSG_07123	D	--	zf-GRF
fg07144	FGSG_07144	D	898	AT_hook
fg07157	FGSG_07157	D	--	NDT80_PhoG
fg07165	FGSG_07165	O	--		hypothetical protein similar to ABC transporter
fg07177	FGSG_07177	D	2739	Zn_clus
fg07187	FGSG_07187	D	--	zf-C2H2
fg07192	FGSG_07192	D	2769	Zn_clus
fg07198	FGSG_07198	D	2575	Zn_clus
fg07254	FGSG_07254	C	2324		Histone acetyltransferase type B catalytic subunit
fg07289	FGSG_07289	B	1493		Cdc73/Paf1 elongation complex:PAF1
fg07306	FGSG_07306	C	--	Bromodomain
fg07310	FGSG_07310	D	2754	zf-C2H2
fg07335	FGSG_07335	C	--		NuA4 complex:ACT1
fg07338	FGSG_07338	B	2366		Elongation factor complex:ELP2
fg07368	FGSG_07368	D	1649	Zn_clus
fg07393	FGSG_07393	B	2429		DSIF complex:SPT4
fg07405	FGSG_07405	C	--		NuA4 complex:EPL1
fg07420	FGSG_07420	D	2106	RFX_DNA_binding
fg07423	FGSG_07423	B	--		hypothetical protein similar to serine/threonine-protein kinase crk1
fg07431	FGSG_07431	D	2575		Transcription factor SPAC1F7.11c
fg07482	FGSG_07482	D	1887	Zn_clus
fg07504	FGSG_07504	D	2460	zf-C2H2
fg07521	FGSG_07521	O	587		Transcription factor ACEII
fg07524	FGSG_07524	B	2488		DSIF complex:SPT5
fg07557	FGSG_07557	O	1578		Transcription co-repressor GAL80
fg07583	FGSG_07583	D	--	FMN_bind_2
fg07589	FGSG_07589	D	2739	Zn_clus
fg07591	FGSG_07591	D	1466	Zn_clus
fg07604	FGSG_07604	D	--	Zn_clus
fg07609	FGSG_07609	D	--	Zn_clus
fg07618	FGSG_13172;FGSG_13173	D	--	Zn_clus
fg07638	FGSG_07638	D	--	Zn_clus
fg07693	FGSG_07693	D	--	Zn_clus
fg07735	FGSG_07735	D	--	zf-C2H2
fg07751	FGSG_07751	D	--	zf-C2H2
fg07789	FGSG_07789	D	--	bZIP_1
fg07827	FGSG_07827	D	--	Zn_clus
fg07830	FGSG_07830	D	--	GATA
fg07857	FGSG_07857	B	2748		XPD-like
fg07863	FGSG_07863	D	1755	bZIP_1
fg07889	FGSG_07889	D	2540		related to transcriptional activator Mut3p
fg07909	FGSG_07909	D	2140	Homeobox
fg07914	FGSG_07914	D	2140	Homeobox/zf-C2H2
fg07920	FGSG_07920	D	2739	Zn_clus
fg07924	FGSG_07924	D	1453	Zn_clus
fg07927	FGSG_07927	D	2824	Zn_clus
fg07928	FGSG_07928	D	1979	zf-C2H2
fg07941	FGSG_07941	D	--	GATA
fg07958	FGSG_07958	C	--		SAGA complex:UBP8
fg07964	FGSG_07964	C	--	Bromodomain
fg07978	FGSG_07978	D	2460	zf-C2H2
fg08010	FGSG_08010	D	1939	Zn_clus
fg08034	FGSG_08034	D	2769	Zn_clus
fg08038	FGSG_08038	D	1966	Zn_clus
fg08064	FGSG_08064	D	2769	Zn_clus
fg08080	FGSG_08080	D	--	Zn_clus
fg08135	FGSG_08135	D	2739	Zn_clus
fg08138	FGSG_08138	D	--	zf-C2H2
fg08179	FGSG_08179	D	--	Zn_clus
fg08182	FGSG_08182	D	--	Zn_clus
fg08246	FGSG_08246	D	--	zf-C2H2
fg08299	FGSG_08299	B	2504		TFIIH:TTF2 [p52]
fg08321	FGSG_08321	D	2176	Zn_clus
fg08349	FGSG_08349	D	--	Zn_clus
fg08369	FGSG_08369	D	2594	Zn_clus
fg08380	FGSG_08380	D	--	Zn_clus
fg08392	FGSG_08392	D	1294	Zn_clus
fg08393	FGSG_08393	D	1555	Copper-fist
fg08397	FGSG_08397	D	--	NDT80_PhoG
fg08403	FGSG_08403	D	2183	HLH
fg08411	FGSG_08411	D	1949		Transcription factor ARCA
fg08427	FGSG_08427	B	2907	TBP
fg08431	FGSG_08431	D	1388	Copper-fist
fg08434	FGSG_08434	D	--	zf-C2H2
fg08455	FGSG_08455	D	--	zf-MIZ
fg08474	FGSG_08474	O	2428	Not1
fg08481	FGSG_08481	C	2862		hypothetical protein similar to protein mst2
fg08551	FGSG_08551	P	2752		Pol_III:C11
fg08552	FGSG_08552	D	2262	SOH1
fg08617	FGSG_08617	D	2995	zf-C2H2
fg08619	FGSG_08619	B	2196		TFIIE-beta
fg08626	FGSG_08626	D	1980	Zn_clus
fg08634	FGSG_08634	D	2607	GATA
fg08646	FGSG_08646	D	2062	zf-C2H2
fg08696	FGSG_08696	D	2542	SRF-TF
fg08713	FGSG_08713	D	--	Myb_DNA-binding
fg08763	FGSG_08763	B	1722		Transcription cofactor SWI6
fg08769	FGSG_08769	D	--	Zn_clus
fg08791	FGSG_08791	D	2562	zf-C2H2/Zn_clus
fg08798	FGSG_08798	D	2460	zf-C2H2
fg08800	FGSG_08800	D	1296	bZIP_1/bZIP_2
fg08808	FGSG_08808	D	2524	Zn_clus
fg08828	FGSG_08828	D	1969	Zn_clus
fg08861	FGSG_08861	D	--	Zn_clus
fg08890	FGSG_08890	D	2656	HMG_box
fg08892	FGSG_08892	D	2656	MAT_Alpha1
fg08893	FGSG_08893	D	2656	HMG_box
fg08924	FGSG_08924	D	--	Zn_clus
fg08972	FGSG_08972	D	--	Zn_clus
fg09001	FGSG_09001	D	--	bZIP_1/bZIP_2
fg09011	FGSG_09011	B	2667	TAF
fg09014	FGSG_09014	D	2720		Transcription factor SPAC139.03
fg09019	FGSG_09019	D	1940	Homeobox
fg09043	FGSG_09043	D	2140	Homeobox/zf-C2H2
fg09047	FGSG_09047	D	2140	Homeobox/zf-C2H2
fg09064	FGSG_09064	D	1952	Zn_clus
fg09065	FGSG_09065	D	2644		related to STB5 - SIN3 binding protein
fg09080	FGSG_09080	D	2524	Zn_clus
fg09111	FGSG_09111	D	1952	Zn_clus
fg09123	FGSG_09123	D	1952	Zn_clus
fg09147	FGSG_09147	D	--	Zn_clus
fg09166	FGSG_09166	B	2398		TFIIH:TFB3 [MAT1]
fg09177	FGSG_09177	D	--	Zn_clus
fg09178	FGSG_09178	D	2824	Zn_clus
fg09188	FGSG_09188	D	--	Zn_clus
fg09217	FGSG_09217	D	2857	CBFD_NFYB_HMF
fg09218	FGSG_09218	C	2935	SIR2
fg09225	FGSG_09225	D	2553	Zn_clus
fg09233	FGSG_09233	O	2698		CCR4-NOT core complex:MOT2
fg09275	FGSG_09275	O	--		cell differentiation protein rcd1
fg09286	FGSG_09286	D	1793	bZIP_1/bZIP_2
fg09306	FGSG_09306	C	--		HDAC & Sin3 complexes:SIN3
fg09308	FGSG_09308	D	2183	HLH
fg09318	FGSG_09318	D	--	Zn_clus
fg09333	FGSG_09333	D	2110	Zn_clus
fg09338	FGSG_09338	B	2493		TAF1
fg09339	FGSG_09339	D	2817	SRF-TF
fg09349	FGSG_09349	D	2099		Fungal specific transcription factor (IPR007219)
fg09368	FGSG_09368	D	--	zf-C2H2
fg09371	FGSG_09371	D	2099	Zn_clus
fg09406	FGSG_09406	B	2467		TAF2
fg09410	FGSG_09410	D	2995	zf-C2H2
fg09495	FGSG_09495	C	2057	ARID
fg09514	FGSG_09514	C	2935	SIR2
fg09524	FGSG_09524	D	2594		Transcription factor DAL81
fg09564	FGSG_09564	C	2005		Histone-lysine N-methyltransferase
fg09565	FGSG_09565	D	2918	GATA
fg09566	FGSG_09566	D	2140	Homeobox/zf-C2H2
fg09594	FGSG_09594	D	2720	Zn_clus
fg09605	FGSG_09605	D	--	zf-C2H2
fg09709	FGSG_09709	D	--	NDT80_PhoG
fg09715	FGSG_09715	D	2701	zf-C2H2
fg09717	FGSG_09717	C	2777	Bromodomain
fg09770	FGSG_09770	D	--	zf-C2H2
fg09807	FGSG_09807	C	2862	Myb_DNA-binding
fg09832	FGSG_09832	D	--	bZIP_1
fg09837	FGSG_09837	D	1938	SGT1
fg09857	FGSG_09857	D	--	zf-C2H2
fg09868	FGSG_09868	D	--	AT_hook
fg09884	FGSG_09884	D	1969	Zn_clus
fg09904	FGSG_09904	B	2327		Elongation factor complex:SPT6
fg09909	FGSG_09909	C	--		SAGA complex:HFI1
fg09919	FGSG_09919	B	1924		Cdc73/Paf1 elongation complex:RTF1
fg09921	FGSG_09921	D	2163	Zn_clus
fg09945	FGSG_09945	D	--	Zn_clus
fg09978	FGSG_09978	B	--		TFIIH:TFB5
fg09992	FGSG_09992	O	556		NsdD
fg10006	FGSG_10006	D	--	zf-C2H2
fg10015	FGSG_10015	D	1218	zf-MIZ
fg10017	FGSG_10017	D	1140	Fork_head/AT_hook
fg10030	FGSG_10030	D	1525	Zn_clus
fg10040	FGSG_10040	B	2558		FACT elongation complex:SPT16
fg10057	FGSG_10057	D	1466	Zn_clus
fg10068	FGSG_10068	C	--		NuA4 complex:SWC4
fg10069	FGSG_10069	D	909	Zn_clus
fg10070	FGSG_10070	D	2575	Zn_clus
fg10129	FGSG_10129	D	2310	APSES
fg10142	FGSG_10142	D	2014	bZIP_1/bZIP_2
fg10161	FGSG_13710;FGSG_13711	D	1912	zf-C2H2
fg10162	FGSG_10162	D	--	zf-C2H2
fg10179	FGSG_10179	D	2490	HTH_3
fg10266	FGSG_10266	D	--	Zn_clus
fg10269	FGSG_10269	C	--		ISW1 complex:ISW1
fg10350	FGSG_10350	D	--	zf-C2H2
fg10360	FGSG_10360	D	1912	zf-C2H2
fg10364	FGSG_10364	D	--	Zn_clus
fg10384	FGSG_10384	D	2634	APSES
fg10429	FGSG_10429	D	2562	zf-C2H2/Zn_clus
fg10440	FGSG_10440	D	--	HLH
fg10458	FGSG_10458	D	--	Zn_clus
fg10468	FGSG_10468	D	--	Zn_clus
fg10470	FGSG_10470	D	2995	zf-C2H2
fg10505	FGSG_10505	D	2720	Zn_clus
fg10508	FGSG_10508	D	--	zf-C2H2
fg10517	FGSG_10517	D	--	zf-C2H2
fg10533	FGSG_10533	D	1126		Fungal specific transcription factor (IPR007219)
fg10536	FGSG_10536	D	1989	Zn_clus
fg10627	FGSG_10627	D	668	Zn_clus
fg10639	FGSG_10639	D	936	Zn_clus
fg10660	FGSG_10660	D	2524	Zn_clus
fg10674	FGSG_10674	D	--	Zn_clus
fg10707	FGSG_10707	D	2176		Transcription factor acr-2
fg10724	FGSG_10724	C	--		SWI/SNF complex:SNF12
fg10731	FGSG_13928;FGSG_13929	D	1573	AT_hook
fg10762	FGSG_10762	D	1522	AT_hook
fg10812	FGSG_10812	D	1506	Zn_clus/AT_hook
fg10826	FGSG_10826	D	--	AT_hook
fg10839	FGSG_10839	P	--		Pol_III:C17
fg10851		D	2592	Zn_clus
fg10862	FGSG_10862	B	2548		TFIIH:TFB4 [p34]
fg10868	FGSG_10868	D	2937	HSF_DNA-bind
fg10870	FGSG_10870	O	1665		Transcriptional repressor RCO-1
fg10895	FGSG_10895	D	2703	Zn_clus
fg10914	FGSG_10914	D	2594	Zn_clus
fg10944	FGSG_10944	D	--	AT_hook
fg10980	FGSG_10980	D	1672		related to general repressor of transcription
fg11025	FGSG_11025	D	2483		Transcription factor TRI15
fg11051	FGSG_11051	D	2575		Fungal specific transcription factor (IPR007219)
fg11061	FGSG_11061	D	--	zf-C2H2
fg11093	FGSG_11093	D	2720	Zn_clus
fg11124	FGSG_11124	D	2644		related to positive transcriptional regulator for purine utilization
fg11138	FGSG_11138	D	2306		Transcription factor LEU3
fg11144	FGSG_13847;FGSG_13848	D	--	zf-C2H2
fg11186	FGSG_11186	D	1776	Zn_clus
fg11216	FGSG_11216	D	1957		Fungal specific transcription factor (IPR007219)
fg11218	FGSG_11218	D	2274	Zn_clus
fg11241	FGSG_11241	C	--		SLIK (SAGA-like) complex:RTG2
fg11247	FGSG_11247	D	2703	Zn_clus
fg11262	FGSG_11262	D	1874	Zn_clus
fg11271	FGSG_11271	D	1957	Zn_clus
fg11301	FGSG_11301	D	--	Zn_clus
fg11355	FGSG_11355	D	2739	Zn_clus
fg11356	FGSG_11356	D	2739	Zn_clus
fg11358	FGSG_11358	D	--	Zn_clus
fg11364	FGSG_11364	D	2592		Fungal transcriptional regulatory protein, N-terminal (IPR001138), Fungal specific transcription factor (IPR007219)
fg11374	FGSG_11374	D	2274	Zn_clus
fg11383	FGSG_11383	D	--	zf-C2H2
fg11416	FGSG_11416	D	2140	Homeobox/zf-C2H2
fg11462	FGSG_11462	D	2099		related to positive activator of transcription
fg11537	FGSG_11537	D	2122		Transcription factor ECM22
fg11558	FGSG_11558	D	2703	Zn_clus
fg11561	FGSG_11561	D	2703	Zn_clus
fg11623	FGSG_11623	D	1636	bZIP_2
fg11627	FGSG_11627	D	--	CBFD_NFYB_HMF
fg11640	FGSG_11462	D	2099		related to positive activator of transcription
fg12021	FGSG_11653;FGSG_11654	D	1966	Zn_clus
fg12024	FGSG_11657;FGSG_11658	D	2607		Transcription factor CLNR1
fg12025	FGSG_11657;FGSG_11658	D	--	HLH
fg12059	FGSG_12798;FGSG_12799	D	2644	Zn_clus
fg12061	FGSG_12813;FGSG_12814	D	2444	Zn_clus
fg12093	FGSG_12596;FGSG_12597	D	1524	Zn_clus
fg12129	FGSG_12447;FGSG_12448	D	2824	Zn_clus
fg12143	FGSG_12142;FGSG_12143;FGSG_12144	C	561	SIR2
fg12155	FGSG_12495;FGSG_12496	D	--	Zn_clus
fg12166	FGSG_13098;FGSG_13099	D	1921	Zn_clus
fg12172	FGSG_13758;FGSG_13759	D	2601	bZIP_1
fg12183	FGSG_13830;FGSG_13831;FGSG_13832	D	2492	Zn_clus
fg12190	FGSG_13887;FGSG_13888	D	2739	Zn_clus
fg12228	FGSG_12002;FGSG_12003	D	2594	Zn_clus
fg12242	FGSG_13662;FGSG_13663	P	2952		Pol_III:C160
fg12258	FGSG_11683;FGSG_11684	D	2644	Zn_clus
fg12287	FGSG_11890;FGSG_11891	D	--	Zn_clus
fg12319	FGSG_09748	P	2793		Pol_II:Rpb5 [ABC27]
fg12397	FGSG_00710	D	1826	GATA
fg12406	FGSG_13385;FGSG_13386	D	2553	Zn_clus
fg12416	FGSG_00011	D	--	Zn_clus
fg12436	FGSG_00052	D	--	Zn_clus
fg12449	FGSG_11671;FGSG_11672	D	1453	Zn_clus
fg12454	FGSG_00102	D	1939	Zn_clus
fg12462	FGSG_00125	D	--	Zn_clus
fg12470	FGSG_00144	D	1874	Zn_clus
fg12472	FGSG_00147	D	2644	Zn_clus
fg12474	FGSG_11685;FGSG_11686	D	2122	Zn_clus
fg12507	FGSG_11708;FGSG_11709	D	1126	Zn_clus
fg12520	FGSG_00227	D	2769	Zn_clus
fg12528		D	--	Zn_clus
fg12575	FGSG_00318	D	--	Myb_DNA-binding
fg12584	FGSG_11749;FGSG_11750	D	845		Fungal specific transcription factor (IPR007219)
fg12654	FGSG_00574	D	1361	Zn_clus
fg12658	FGSG_00584	D	--	zf-C2H2
fg12670		D	2062		Transcription factor ACEI
fg12674		D	2062	zf-C2H2
fg12676	FGSG_00625	D	2592	Zn_clus
fg12757	FGSG_00750	D	--	HLH
fgd101-60	FGSG_01877	D	--	zf-C2H2
fgd108-320	FGSG_12056;FGSG_12057	D	--	zf-C2H2
fgd108-330	FGSG_12056;FGSG_12057	D	--	zf-C2H2
fgd113-150	FGSG_12093;FGSG_12094	D	--	Zn_clus
fgd115-10	FGSG_12115	D	2769		Cutinase transcription factor 1 alpha/beta
fgd122-200	FGSG_12134	D	--	Zn_clus
fgd146-300	FGSG_12527;FGSG_12528	D	2122	Zn_clus
fgd150-160	FGSG_03234	D	--	zf-C2H2
fgd150-720	FGSG_03281	D	1815	GATA
fgd160-1190	FGSG_12397;FGSG_12398	D	1952	Zn_clus
fgd163-70	FGSG_12385;FGSG_12386	D	2575	Zn_clus
fgd168-910	FGSG_12344;FGSG_12345	D	--	bZIP_1
fgd170-60	FGSG_12323	D	1522	AT_hook
fgd172-60	FGSG_12319;FGSG_12320	D	--	Zn_clus
fgd185-1060	FGSG_12280;FGSG_12281;FGSG_12282	D	--	Zn_clus
fgd192-690	FGSG_12244	D	2703	Zn_clus
fgd196-1230	FGSG_12611	D	2747	Zn_clus
fgd196-190	FGSG_12584	D	2703	Zn_clus
fgd197-480	FGSG_12631	D	--	Zn_clus
fgd197-650	FGSG_12641;FGSG_12642	D	2703		Transcription factor UPC2
fgd200-620	FGSG_12659;FGSG_12660	D	--	Zn_clus
fgd205-150	FGSG_12685;FGSG_12686	O	2543		CCR4-NOT core complex:subunit:CDC36
fgd210-20	FGSG_12703	D	1957		Fungal specific transcription factor (IPR007219)
fgd213-220	FGSG_12713	D	2304		Transcription factor xlnR
fgd214-10	FGSG_12714	D	2304	Zn_clus
fgd215-20	FGSG_12715	D	2824		Nitrogen assimilation transcription factor NIRA/nit-4
fgd224-590	FGSG_12741;FGSG_12742	D	2246	Zn_clus
fgd231-660		C	2619		ADA2-like
fgd232-10	FGSG_12781	C	2619	Myb_DNA-binding
fgd232-90	FGSG_12782;FGSG_12783	D	--	Zn_clus
fgd233-1060	FGSG_12808;FGSG_12809	B	--		Pol1 UAF complex:UAF30
fgd246-10	FGSG_12875	D	--	Zn_clus
fgd270-20	FGSG_12974;FGSG_12975	C	2880		ING1
fgd280-270	FGSG_13007;FGSG_13008	D	2562	zf-C2H2/Zn_clus
fgd304-120	FGSG_07280	B	2381		DNA repair helicase RAD25
fgd304-860	FGSG_13123	D	2995	zf-C2H2
fgd307-10	FGSG_13135	D	2524		C6 transcription factor
fgd320-220	FGSG_07790	D	--	HLH
fgd323-650	FGSG_13457	D	2644	Zn_clus
fgd323-680	FGSG_13455;FGSG_13456	D	2644		related to PPR1 - transcription factor regulating pyrimidine pathway
fgd323-800	FGSG_08028	D	--	Zn_clus
fgd350-50	FGSG_13314	D	2083	zf-C2H2
fgd353-10	FGSG_13313	D	1766	bZIP_1
fgd357-90	FGSG_13286;FGSG_13287;FGSG_13288	D	1957	Zn_clus
fgd378-90	FGSG_13551;FGSG_13552	C	2935	SIR2
fgd396-120	FGSG_13612;FGSG_13613	O	--		CCR4-NOT complex:CAF4
fgd401-190	FGSG_13624;FGSG_13625	D	2246	Zn_clus
fgd406-590	FGSG_13652;FGSG_13653	D	--	Zn_clus
fgd429-10	FGSG_13746	O	2518		CCR4-NOT core complex:subunit:NOT3/5
fgd449-170	FGSG_13920	D	2739	Zn_clus
fgd450-470	FGSG_13911;FGSG_13912	D	2195	Myb_DNA-binding
fgd460-950	FGSG_13828;FGSG_13829	D	2540	Zn_clus
fgd467-70	FGSG_13964	D	--	zf-C2H2
fgd72-100	FGSG_11952;FGSG_11953	D	2995	zf-C2H2

## Sheet: SupplTable2_coexprGroups
geneID.MIPS	geneID.EnsemblFungi	TAP.class	TAP.HMM.name	expt.FG1	expt.FG2	expt.FG5	expt.FG6	probeset
fg00004	FGSG_00004			FG1.stays_up	FG2.10		FG6.stays_down	fgd1-70_at
fg00005	FGSG_00005				FG2.10		FG6.stays_down	fgd1-80_at
fg00009	FGSG_00009				FG2.10			fgd1-140_at
fg00018	FGSG_00018				FG2.-10			fgd2-80_at
fg00020	FGSG_00020				FG2.10			fgd2-100_at
fg00024	FGSG_00024						FG6.stays_down	fgd2-150_at
fg00050	FGSG_00050				FG2.01	FG5.stays_down		fgd2-460_at
fg00051	FGSG_00051				FG2.-10			fgd2-470_at
fg00060	FGSG_00060			FG1.stays_up		FG5.stays_down	FG6.stays_down	fgd4-40_at
fg00061	FGSG_00061					FG5.stays_down	FG6.stays_down	fgd4-50_at
fg00062	FGSG_00062			FG1.stays_up		FG5.stays_down	FG6.stays_down	fgd4-60_at
fg00064	FGSG_00064						FG6.stays_up	fgd4-80_at
fg00066	FGSG_00066			FG1.stays_up				fgd4-110_at
fg00067	FGSG_00067					FG5.transient_up		fgd4-120_at
fg00068	FGSG_00068				FG2.0-1			fgd4-130_at
fg00069	FGSG_00069	D	Zn_clus		FG2.0-1			fgd4-140_at
fg00070	FGSG_00070				FG2.0-1			fgd4-150_at
fg00071	FGSG_00071			FG1.stays_up				fgd4-170_at
fg00080	FGSG_00080				FG2.01	FG5.stays_up		fgd4-270_at
fg00093	FGSG_00093					FG5.transient_up		fgd5-30_at
fg00096	FGSG_00096			FG1.stays_up				fgd5-60_at
fg00100	FGSG_00100				FG2.01			fgd5-110_at
fg00113				FG1.stays_up	FG2.10			fgd5-260_at
fg00115	FGSG_00115				FG2.10	FG5.stays_up	FG6.transient_up	fgd5-290_at
fg00117	FGSG_00117				FG2.1-1	FG5.transient_up	FG6.transient_up	fg00117_s_at
fg00122	FGSG_00122				FG2.10			fgd5-370_at
fg00133	FGSG_11680;FGSG_11681				FG2.10		FG6.stays_down	fgd5-490_at
fg00136	FGSG_00136			FG1.stays_up				fgd5-530_at
fg00138	FGSG_00138						FG6.stays_up	fgd5-550_at
fg00139	FGSG_00139				FG2.-11		FG6.transient_up	fgd5-560_at
fg00140	FGSG_00140					FG5.stays_up		fgd5-570_at
fg00142	FGSG_00142				FG2.10			fgd5-600_at
fg00143	FGSG_00143				FG2.10			fgd5-610_at
fg00150	FGSG_00150			FG1.stays_up				fgd5-700_at
fg00151	FGSG_00151					FG5.stays_up	FG6.stays_up	fgd5-720_at
fg00153	FGSG_00153	D	-		FG2.01			fgd5-740_at
fg00154	FGSG_00154					FG5.stays_up	FG6.stays_up	fgd5-750_at
fg00158	FGSG_00158					FG5.stays_up	FG6.stays_up	fgd5-810_at
fg00160	FGSG_00160					FG5.transient_up	FG6.stays_up	fgd5-860_at
fg00162	FGSG_00162						FG6.stays_up	fg00162_s_at
fg00163	FGSG_00163						FG6.stays_down	fgd5-910_at
fg00167	FGSG_11694;FGSG_11695						FG6.transient_down	fgd5-970_at
fg00171	FGSG_00171					FG5.stays_down	FG6.stays_down	fgd5-1010_at
fg00173	FGSG_00173				FG2.-10		FG6.stays_down	fgd6-30_at
fg00174	FGSG_00174						FG6.stays_down	fgd6-40_at
fg00175	FGSG_00175					FG5.stays_down		fgd6-50_at
fg00176	FGSG_00176					FG5.stays_down		fgd6-60_at
fg00177	FGSG_00177				FG2.11			fgd6-70_at
fg00183	FGSG_00183						FG6.stays_down	fgd8-60_at
fg00184	FGSG_00184					FG5.stays_down	FG6.stays_down	fgd8-70_at
fg00185	FGSG_00185			FG1.stays_up			FG6.transient_down/~	fg00185_at;fg00185_s_at;fgd8-80_at
fg00192	FGSG_00192			FG1.stays_up				fgd8-160_at
fg00199	FGSG_00199			FG1.stays_up				fgd8-250_at
fg00200	FGSG_00200			FG1.stays_up			FG6.stays_down	fgd8-260_at
fg00201	FGSG_00201						FG6.stays_down	fgd8-270_at
fg00209	FGSG_00209					FG5.stays_down	FG6.stays_down	fgd8-400_at
fg00210	FGSG_00210				FG2.1-1			fg00210_at;fgd8-410_s_at
fg00214	FGSG_00214					FG5.stays_up	FG6.stays_up	fgd8-450_at
fg00218	FGSG_00218				FG2.-10	FG5.stays_down		fgd8-490_at
fg00219	FGSG_00219				FG2.-11	FG5.stays_down		fgd8-500_at
fg00220	FGSG_00220						FG6.stays_down	fgd8-510_at
fg00221	FGSG_00221			FG1.stays_up		FG5.stays_down	FG6.stays_down	fgd8-520_at
fg00224	FGSG_00224				FG2.11	FG5.stays_up		fgd9-30_at
fg00240	FGSG_00240	D	zf-C2H2		FG2.-10			fgd10-10_at
fg00245	FGSG_00245					FG5.stays_up		fgd10-110_at
fg00260	FGSG_00260				FG2.1-1			fgd10-280_at
fg00262	FGSG_00262				FG2.10			fgd10-300_at
fg00265	FGSG_00265						FG6.transient_up	fgd10-330_at
fg00271	FGSG_00271			FG1.stays_up				fgd10-410_at
fg00273	FGSG_00273					FG5.stays_up		fgd10-430_at;fgd10-430_s_at;fg00273_at
fg00275	FGSG_00275						FG6.stays_up	fgd10-460_at
fg00282	FGSG_00282					FG5.transient_up	FG6.transient_up	fgd10-550_at
fg00284	FGSG_00284				FG2.-1-1		FG6.stays_down	fgd10-580_at
fg00285	FGSG_00285				FG2.0-1	FG5.transient_up		fgd10-600_at
fg00291	FGSG_00291					FG5.~		fgd10-660_at
fg00293	FGSG_00293						FG6.stays_up	fgd10-680_at
fg00294	FGSG_00294				FG2.-10		FG6.stays_down	fgd10-690_at
fg00298	FGSG_00298					FG5.transient_down	FG6.stays_down	fgd11-10_at
fg00299	FGSG_00299			FG1.stays_up	FG2.-11	FG5.transient_down		fgd11-20_at
fg00300	FGSG_00300				FG2.-10			fgd11-30_at
fg00301	FGSG_00301					FG5.stays_up		fg00301_at;fgd11-40_at;fgd11-40_s_at
fg00307	FGSG_00307	D	AT_hook		FG2.10			fgd11-100_at
fg00310	FGSG_00310			FG1.stays_up				fgd11-130_at;fg00310_s_at
fg00311	FGSG_00311				FG2.11			fgd11-140_at
fg00314	FGSG_00314				FG2.-10			fgd11-180_at
fg00320	FGSG_00320				FG2.-10			fgd11-250_at
fg00321	FGSG_00321						FG6.stays_down	fgd11-260_at
fg00322	FGSG_00322					FG5.stays_up		fgd11-270_at
fg00327	FGSG_00327				FG2.11			fgd11-320_at
fg00331	FGSG_00331						FG6.stays_up	fgd12-10_at;fg00331_s_at
fg00342	FGSG_00342	D	zf-C2H2			FG5.~		fg00342_s_at
fg00346	FGSG_00346			FG1.stays_up		FG5.transient_down		fgd13-160_at
fg00347	FGSG_00347					FG5.transient_up		fgd13-170_at
fg00348	FGSG_00348					FG5.stays_up	FG6.stays_up	fgd13-180_at
fg00350	FGSG_00350				FG2.11			fgd13-200_at;fg00350_s_at
fg00353	FGSG_00353			FG1.stays_up	FG2.-10			fg00353_s_at;fgd13-230_at
fg00354	FGSG_00354					FG5.stays_up	FG6.stays_up	fg00354_s_at;fgd13-240_at
fg00373	FGSG_00373			FG1.stays_up	FG2.-10			fgd13-490_at
fg00385	FGSG_00385	B	HMG_box	FG1.stays_up				fg00385_s_at;fgd13-610_at
fg00387	FGSG_00387			FG1.stays_up				fgd13-630_at
fg00390	FGSG_00390						FG6.stays_down	fgd14-10_at
fg00393	FGSG_00393			FG1.stays_up				fg00393_at;fgd14-60_s_at
fg00394	FGSG_00394					FG5.stays_up	FG6.stays_up	fgd14-70_at;fg00394_s_at
fg00395	FGSG_00395			FG1.stays_up				fgd14-80_at;fg00395_s_at
fg00397	FGSG_00397			FG1.stays_up		FG5.stays_down		fgd14-100_at
fg00400					FG2.-10			fgd14-130_at
fg00401	FGSG_00401						FG6.stays_up	fgd15-10_at
fg00403	FGSG_00403					FG5.stays_up		fgd15-30_at
fg00406	FGSG_00406				FG2.-10			fgd15-70_at
fg00407	FGSG_00407				FG2.10			fgd15-80_at
fg00410	FGSG_00410						FG6.stays_down	fgd16-10_at
fg00415	FGSG_00415						FG6.stays_down	fgd16-70_at
fg00421	FGSG_00421			FG1.stays_up	FG2.-10			fgd16-130_at
fg00422	FGSG_00422				FG2.10	FG5.stays_up		fgd16-150_at
fg00424	FGSG_00424			FG1.stays_up				fgd16-170_at
fg00426	FGSG_00426					FG5.stays_up	FG6.stays_up	fgd16-190_at
fg00429	FGSG_00429			FG1.stays_up	FG2.-1-1	FG5.transient_down		fg00429_at;fgd16-220_s_at
fg00438	FGSG_00438				FG2.0-1			fgd16-330_at
fg00441	FGSG_00441					FG5.stays_up		fgd16-360_at
fg00443	FGSG_00443						FG6.stays_down	fgd16-380_at
fg00444	FGSG_00444						FG6.stays_down	fgd16-390_at
fg00450	FGSG_00450			FG1.stays_up				fgd19-10_at
fg00456	FGSG_00456					FG5.stays_up		fgd19-70_at
fg00471	FGSG_00471			FG1.stays_up				fgd19-240_at
fg00472	FGSG_00472					FG5.transient_down		fgd19-250_at
fg00475	FGSG_00475						FG6.stays_down	fgd19-300_at
fg00481	FGSG_00481						FG6.stays_down	fgd19-360_at
fg00484	FGSG_00484				FG2.0-1			fgd19-400_at
fg00488	FGSG_00488					FG5.stays_up		fgd19-440_at;fg00488_s_at
fg00491	FGSG_00491				FG2.01			fgd20-30_at
fg00492	FGSG_00492			FG1.stays_up				fgd20-40_at
fg00493	FGSG_00493				FG2.-10	FG5.transient_down	FG6.stays_down	fgd20-60_at
fg00496	FGSG_00496			FG1.stays_up	FG2.-10			fgd20-80_at
fg00497	FGSG_00497			FG1.stays_up				fgd20-100_at
fg00501	FGSG_00501				FG2.01			fg00501_s_at;fgd20-150_at
fg00503	FGSG_00503				FG2.10	FG5.stays_up		fgd20-170_at
fg00504	FGSG_00504				FG2.01			fgd20-180_at
fg00505	FGSG_00505			FG1.stays_up				fg00505_at;fgd20-190_s_at
fg00510	FGSG_00510						FG6.transient_down	fgd20-240_at
fg00514	FGSG_00514				FG2.0-1			fg00514_s_at;fgd20-280_at;fg00514_at
fg00518	FGSG_00518				FG2.01			fgd20-340_at
fg00520	FGSG_00520				FG2.11			fgd20-360_at
fg00521	FGSG_00521					FG5.stays_up		fgd20-370_at;fg00521_s_at
fg00523	FGSG_00523			FG1.stays_up	FG2.1-1			fgd20-400_at
fg00524	FGSG_00524			FG1.stays_up	FG2.01			fgd20-420_at
fg00525	FGSG_00525				FG2.01	FG5.stays_up/~	FG6.stays_up	fg00525_at;fgd20-430_at;fgd20-430_s_at
fg00526	FGSG_00526					FG5.transient_up		fgd20-440_at
fg00529	FGSG_00529				FG2.-10			fgd22-30_at
fg00531	FGSG_00531					FG5.stays_up	FG6.stays_up	fgd22-50_at
fg00532	FGSG_00532					FG5.stays_up		fgd22-60_at
fg00536	FGSG_00536			FG1.stays_up				fgd22-110_at;fg00536_s_at
fg00539	FGSG_00539				FG2.-1-1			fgd22-140_at
fg00544	FGSG_00544						FG6.stays_up	fgd22-210_at;fg00544_s_at
fg00548	FGSG_00548						FG6.stays_up	fgd22-280_at
fg00549	FGSG_00549				FG2.01			fgd22-290_at
fg00551	FGSG_00551				FG2.01			fgd22-320_at
fg00555	FGSG_00555			FG1.stays_up			FG6.stays_down	fgd23-10_at
fg00556	FGSG_00556						FG6.transient_down	fgd23-20_at;fgd23-20_x_at
fg00557	FGSG_00557					FG5.stays_up	FG6.stays_up	fgd23-30_at
fg00559	FGSG_00559			FG1.stays_up			FG6.~	fgd23-60_at
fg00561	FGSG_00561				FG2.-1-1			fgd24-10_at
fg00568	FGSG_00568						FG6.stays_down	fgd25-70_at
fg00569	FGSG_00569					FG5.stays_up	FG6.stays_up	fgd25-80_at;fg00569_s_at
fg00572	FGSG_00572				FG2.-11			fgd25-110_at
fg00573	FGSG_00573	D	Zn_clus				FG6.stays_up	fgd25-130_at
fg00576	FGSG_00576				FG2.10			fgd25-170_at
fg00578	FGSG_00578			FG1.stays_up	FG2.-10		FG6.transient_down	fgd25-180_at
fg00583	FGSG_00583				FG2.-10	FG5.transient_down		fgd25-230_at
fg00586	FGSG_00586						FG6.stays_down	fgd25-270_at
fg00588	FGSG_00588				FG2.10			fgd25-320_at
fg00593	FGSG_00593					FG5.transient_up		fg00593_s_at
fg00597	FGSG_00597	B	TFIIB			FG5.stays_up		fgd25-440_at
fg00599	FGSG_00599				FG2.1-1	FG5.transient_up		fgd25-460_at
fg00601	FGSG_00601					FG5.stays_up	FG6.stays_up	fg00601_s_at
fg00602	FGSG_00602						FG6.stays_down	fgd25-490_at
fg00609	FGSG_00609			FG1.stays_up			FG6.transient_down	fgd26-70_at
fg00610	FGSG_00610			FG1.stays_up				fgd26-80_at
fg00612	FGSG_00612					FG5.~	FG6.~	fgd26-110_at
fg00616	FGSG_00616					FG5.transient_down		fgd26-160_at
fg00617	FGSG_00617						FG6.stays_up	fgd27-10_at
fg00619	FGSG_00619						FG6.stays_up	fgd28-10_at
fg00622	FGSG_00622				FG2.11			fgd29-20_at;fg00622_s_at
fg00623	FGSG_00623				FG2.01			fgd29-30_at
fg00624	FGSG_00624					FG5.stays_up	FG6.transient_up	fgd29-40_at
fg00626	FGSG_00626					FG5.stays_up	FG6.stays_up	fgd29-60_at
fg00629	FGSG_00629					FG5.transient_down		fgd29-100_at
fg00631	FGSG_00631			FG1.stays_up				fgd29-120_at
fg00634	FGSG_00634			FG1.stays_up				fgd29-150_at
fg00637	FGSG_00637			FG1.stays_up				fgd29-180_at
fg00639	FGSG_00639					FG5.transient_down		fgd29-200_at
fg00644	FGSG_00644				FG2.-1-1	FG5.transient_down		fgd30-20_at
fg00646	FGSG_00646					FG5.stays_down		fgd30-40_at
fg00650					FG2.-10			fgd30-90_at
fg00652	FGSG_00652				FG2.10	FG5.stays_up		fgd30-110_at
fg00656	FGSG_00656				FG2.-1-1	FG5.stays_down		fgd30-160_at;fg00656_s_at
fg00660	FGSG_00660					FG5.stays_up		fgd30-210_at
fg00677	FGSG_00677			FG1.stays_up				fgd32-40_at
fg00678	FGSG_00678	D	AT_hook		FG2.01		FG6.stays_up	fgd32-50_at;fg00678_s_at
fg00680	FGSG_00680				FG2.10			fgd32-70_at
fg00686	FGSG_00686				FG2.-1-1	FG5.transient_down		fgd32-150_at
fg00696	FGSG_00696	D	AT_hook			FG5.stays_up		fgd34-60_at
fg00698	FGSG_00698				FG2.0-1			fgd34-80_at
fg00701	FGSG_00701					FG5.transient_up	FG6.transient_up	fg00701_s_at;fgd34-140_at
fg00702	FGSG_00702			FG1.stays_up	FG2.01		FG6.transient_down	fgd34-160_at;fgd34-160_s_at;fg00702_at
fg00703	FGSG_00703				FG2.-10			fgd35-10_at
fg00707	FGSG_00707				FG2.10			fgd35-70_at
fg00709	FGSG_00709			FG1.stays_up				fgd35-90_at
fg00714	FGSG_00714						FG6.stays_down	fgd35-170_at
fg00718	FGSG_00718						FG6.stays_up	fgd35-210_at
fg00724	FGSG_00724				FG2.11			fgd35-290_at
fg00725	FGSG_00725	D	Zn_clus			FG5.transient_up		fgd35-300_at
fg00728	FGSG_00728			FG1.stays_up			FG6.stays_down	fgd35-330_at
fg00734	FGSG_00734						FG6.stays_down	fgd35-400_at
fg00735	FGSG_00735						FG6.stays_down	fgd35-410_at
fg00738	FGSG_00738					FG5.transient_down	FG6.stays_down	fgd35-460_at
fg00745	FGSG_00745						FG6.stays_up	fgd35-530_at
fg00747	FGSG_00747				FG2.11			fgd35-550_at
fg00751	FGSG_00751				FG2.01			fgd35-590_at
fg00761	FGSG_00761						FG6.stays_down	fgd35-700_at
fg00762	FGSG_00762					FG5.transient_down	FG6.~	fgd35-720_at
fg00763	FGSG_00763						FG6.stays_down	fgd35-730_at
fg00771	FGSG_00771				FG2.-1-1			fgd35-810_at
fg00773	FGSG_00773						FG6.stays_up	fgd35-830_at
fg00775	FGSG_00775						FG6.stays_down	fgd35-850_at
fg00777	FGSG_00777	C	-	FG1.stays_up	FG2.-10			fg00777_s_at;fgd35-870_at
fg00778	FGSG_00778	P	-			FG5.~		fgd35-880_at
fg00784	FGSG_00784					FG5.stays_up		fgd35-940_at;fg00784_at;fg00784_s_at
fg00790	FGSG_00790					FG5.stays_down		fgd35-1010_at
fg00792	FGSG_00792						FG6.stays_down	fgd35-1050_at
fg00793	FGSG_00793				FG2.0-1		FG6.transient_up	fgd35-1060_at
fg00795	FGSG_11826;FGSG_11827	D	Fork_head		FG2.10			fgd35-1080_at
fg00798	FGSG_00798			FG1.stays_up				fgd35-1110_at
fg00800	FGSG_00800	D	Zn_clus			FG5.transient_up		fgd35-1140_at
fg00801	FGSG_00801				FG2.10			fgd35-1150_at
fg00802	FGSG_00802			FG1.stays_up				fg00802_s_at;fgd35-1160_at
fg00807	FGSG_00807			FG1.stays_up		FG5.stays_up		fgd35-1210_at
fg00809	FGSG_00809				FG2.10			fgd35-1230_at
fg00810	FGSG_00810				FG2.-1-1			fgd35-1240_at
fg00811	FGSG_00811			FG1.stays_up	FG2.10	FG5.stays_up		fgd35-1250_at
fg00812	FGSG_00812				FG2.-11			fgd35-1260_at
fg00813	FGSG_00813	D	-		FG2.-1-1			fg00813_at;fgd35-1270_at
fg00821	FGSG_00821				FG2.01	FG5.transient_down		fgd37-60_at
fg00822	FGSG_00822			FG1.stays_up				fgd37-90_at
fg00831	FGSG_00831				FG2.-10			fgd37-200_at
fg00832	FGSG_00832			FG1.stays_up	FG2.-10			fgd37-210_at
fg00834	FGSG_00834				FG2.11			fgd37-240_at
fg00836	FGSG_00836			FG1.stays_up	FG2.0-1	FG5.transient_down	FG6.transient_down	fgd37-260_at
fg00838	FGSG_00838			FG1.~				fgd37-280_at
fg00840	FGSG_00840				FG2.0-1	FG5.stays_down		fg00840_s_at;fgd37-310_at
fg00845	FGSG_00845			FG1.stays_up		FG5.transient_down		fgd37-370_at
fg00847	FGSG_00847					FG5.stays_up	FG6.stays_up	fg00847_at
fg00849	FGSG_00849				FG2.0-1			fgd37-410_at
fg00851	FGSG_00851					FG5.transient_up		fgd37-440_s_at
fg00855	FGSG_00855			FG1.stays_up				fgd37-490_at
fg00858	FGSG_00858					FG5.stays_up	FG6.stays_up	fgd37-540_at
fg00860	FGSG_00860					FG5.transient_up	FG6.transient_up	fg00860_at;fgd37-580_s_at
fg00863	FGSG_00863			FG1.stays_up	FG2.-1-1	FG5.stays_down		fgd37-610_at
fg00876	FGSG_00876						FG6.stays_down	fgd37-750_at
fg00885	FGSG_00885					FG5.stays_up		fgd37-880_at
fg00889	FGSG_00889					FG5.stays_up		fgd39-90_at
fg00893	FGSG_00893				FG2.-10			fgd39-130_at
fg00895	FGSG_00895				FG2.10			fgd39-150_at
fg00897	FGSG_00897					FG5.stays_up		fgd39-170_at
fg00898	FGSG_00898					FG5.transient_down		fgd39-180_at
fg00899	FGSG_00899				FG2.10			fgd39-190_at
fg00901	FGSG_00901						FG6.stays_up	fg00901_s_at;fgd39-210_at
fg00904	FGSG_00904			FG1.stays_up				fgd40-30_at
fg00906	FGSG_00906				FG2.01			fgd40-50_at
fg00914	FGSG_00914						FG6.stays_up	fg00914_s_at;fgd41-60_at
fg00915	FGSG_00915					FG5.stays_up	FG6.stays_up	fgd41-70_at
fg00921	FGSG_00921			FG1.stays_up				fg00921_s_at;fgd42-10_at
fg00922	FGSG_00922					FG5.stays_up		fgd43-30_at
fg00925	FGSG_00925				FG2.-10			fgd45-20_at
fg00926	FGSG_00926			FG1.stays_up		FG5.stays_down		fgd45-30_at
fg00928	FGSG_00928					FG5.stays_up		fgd45-50_at
fg00936	FGSG_00936					FG5.stays_up		fgd45-160_at
fg00938	FGSG_00938					FG5.stays_up		fgd45-180_at
fg00944	FGSG_00944					FG5.stays_up		fgd46-40_at
fg00947	FGSG_00947				FG2.10			fgd46-80_at
fg00948	FGSG_00948						FG6.stays_down	fgd46-90_at
fg00953	FGSG_11864;FGSG_11865						FG6.stays_down	fg00953_at;fg00953_s_at;fgd46-150_at
fg00955	FGSG_00955			FG1.stays_up		FG5.~		fgd46-180_at
fg00956	FGSG_00956				FG2.01			fgd46-190_at
fg00957	FGSG_00957				FG2.01			fgd46-200_at
fg00973	FGSG_00973						FG6.stays_down	fgd46-360_at;fg00973_s_at
fg00974	FGSG_00974						FG6.stays_down	fgd46-390_at
fg00975	FGSG_00975				FG2.0-1			fgd46-400_at
fg00977	FGSG_00977					FG5.stays_up		fgd46-420_at
fg00979	FGSG_00979			FG1.stays_up				fgd46-480_at
fg00984	FGSG_00984					FG5.transient_down		fgd46-530_at
fg00985	FGSG_00985					FG5.stays_up		fgd46-540_at
fg00987	FGSG_00987					FG5.stays_up		fgd46-560_at
fg00992	FGSG_00992					FG5.stays_up		fgd47-40_at;fg00992_s_at
fg00993	FGSG_00993					FG5.stays_up		fgd47-50_at
fg00999	FGSG_00999			FG1.stays_up				fg00999_at;fgd48-20_at;fg00999_s_at
fg01003	FGSG_01003					FG5.stays_up		fgd48-70_at
fg01004	FGSG_01004						FG6.stays_up	fgd48-80_at;fg01004_s_at
fg01005	FGSG_01005				FG2.11			fgd48-110_s_at;fg01005_at
fg01006	FGSG_01006				FG2.-10			fgd48-120_at
fg01007	FGSG_01007				FG2.11			fgd48-130_at
fg01008	FGSG_01008			FG1.stays_up				fgd48-140_at
fg01011	FGSG_01011						FG6.stays_down	fgd48-170_at
fg01013	FGSG_01013				FG2.01			fgd48-200_at
fg01014	FGSG_01014			FG1.stays_up				fgd48-220_at
fg01016	FGSG_01016			FG1.stays_up		FG5.transient_down		fgd48-240_at;fg01016_s_at
fg01017	FGSG_01017			FG1.stays_up				fgd48-250_at
fg01021	FGSG_01021			FG1.stays_up				fgd50-40_at
fg01027	FGSG_01027				FG2.-1-1		FG6.transient_down	fgd50-120_at
fg01033	FGSG_01033				FG2.01		FG6.stays_up	fgd50-180_at
fg01034	FGSG_01034				FG2.10	FG5.transient_up		fgd50-190_s_at;fgd50-190_at;fg01034_at
fg01038	FGSG_01038					FG5.stays_up		fgd50-230_at
fg01039	FGSG_01039				FG2.0-1			fgd50-240_at
fg01045	FGSG_01045					FG5.stays_down		fg01045_s_at;fgd52-50_at
fg01046	FGSG_01046				FG2.11			fgd52-60_at
fg01047	FGSG_01047						FG6.stays_up	fgd52-80_at;fg01047_s_at
fg01048	FGSG_01048					FG5.transient_up		fgd52-90_at
fg01052	FGSG_01052				FG2.01			fgd52-130_at
fg01054	FGSG_01054					FG5.stays_up		fgd52-150_at
fg01056	FGSG_01056				FG2.01			fgd52-170_at;fg01056_s_at
fg01058	FGSG_01058					FG5.stays_up	FG6.stays_up	fgd52-190_at
fg01066	FGSG_01066					FG5.transient_up		fgd52-270_at
fg01068	FGSG_01068			FG1.stays_up				fgd52-290_at
fg01069	FGSG_01069				FG2.-1-1		FG6.transient_down	fgd52-300_at
fg01070	FGSG_01070						FG6.stays_down	fgd52-310_at
fg01072	FGSG_01072				FG2.-10			fgd52-350_at
fg01074	FGSG_01074					FG5.stays_up		fgd52-370_at
fg01076	FGSG_01076						FG6.stays_up	fg01076_s_at;fgd52-400_at
fg01077	FGSG_01077					FG5.stays_up		fg01077_s_at;fgd52-410_at;fg01077_at
fg01079	FGSG_11894			FG1.stays_up	FG2.-10			fgd52-430_at;fg01079_s_at
fg01080	FGSG_11894			FG1.stays_up	FG2.-10			fgd53-10_at;fg01080_s_at;fg01080_at
fg01081	FGSG_01081			FG1.stays_up		FG5.transient_down		fg01081_s_at;fgd53-20_at
fg01087	FGSG_01087					FG5.stays_up		fgd53-110_at
fg01088	FGSG_01088					FG5.stays_up	FG6.stays_up	fgd53-120_s_at;fg01088_at
fg01093	FGSG_11898;FGSG_11899					FG5.stays_up		fgd53-200_at;fg01093_at;fg01093_s_at
fg01095	FGSG_01095						FG6.stays_up	fgd53-220_at
fg01097	FGSG_01097						FG6.stays_down	fgd53-240_at
fg01099	FGSG_01099			FG1.stays_up				fgd53-270_at
fg01100	FGSG_01100	D	Homeobox				FG6.stays_up	fgd54-20_at
fg01103	FGSG_01103						FG6.stays_up	fgd54-50_at
fg01104	FGSG_01104				FG2.01			fgd54-60_at
fg01108	FGSG_01108					FG5.transient_up		fg01108_s_at;fgd54-120_at
fg01111	FGSG_01111			FG1.stays_up	FG2.-11			fgd54-170_at
fg01113	FGSG_11903;FGSG_11904					FG5.stays_up		fgd54-190_at
fg01115	FGSG_01115				FG2.01			fgd55-20_at
fg01117	FGSG_01117					FG5.stays_up		fgd56-20_at
fg01120	FGSG_01120						FG6.stays_down	fgd56-50_at
fg01121	FGSG_01121				FG2.01		FG6.~	fgd56-70_at
fg01124	FGSG_01124						FG6.stays_up	fgd56-100_at
fg01126	FGSG_01126				FG2.10	FG5.stays_up		fgd56-120_at
fg01127	FGSG_01127					FG5.stays_up	FG6.stays_up	fgd56-130_at
fg01131	FGSG_01131				FG2.-11			fgd56-170_at
fg01132	FGSG_01132					FG5.stays_up		fgd56-180_at
fg01133	FGSG_01133				FG2.01			fgd56-190_at
fg01139	FGSG_01139	D	HLH				FG6.stays_up	fg01139_s_at
fg01142	FGSG_01142						FG6.stays_down	fgd56-280_at
fg01144	FGSG_01144						FG6.stays_down	fgd56-310_at
fg01149	FGSG_01149				FG2.10			fgd56-350_at
fg01152	FGSG_01152			FG1.stays_up			FG6.transient_down	fgd56-390_at
fg01153	FGSG_01153				FG2.-10			fgd56-400_at
fg01154	FGSG_01154			FG1.stays_up				fgd56-410_at
fg01160	FGSG_01160			FG1.stays_up				fgd57-70_at
fg01164	FGSG_01164						FG6.stays_up	fgd58-20_at
fg01165	FGSG_01165					FG5.stays_up		fgd58-30_at
fg01172	FGSG_01172	D	Zn_clus		FG2.11			fgd58-120_at
fg01173	FGSG_01173	D	HLH		FG2.11	FG5.transient_up		fgd58-130_at
fg01174	FGSG_01174				FG2.11			fgd58-170_at
fg01176	FGSG_01176	D	Zn_clus				FG6.stays_down	fgd58-190_at
fg01178	FGSG_01178						FG6.stays_up	fg01178_s_at
fg01179	FGSG_01179				FG2.-11	FG5.transient_down		fgd58-230_at
fg01181	FGSG_01181					FG5.stays_down		fgd58-260_at
fg01183	FGSG_01183				FG2.01			fgd58-290_at
fg01188	FGSG_01188				FG2.01		FG6.stays_up	fgd58-350_at;fg01188_s_at
fg01189	FGSG_01189				FG2.0-1			fgd58-370_at
fg01194	FGSG_01194			FG1.stays_up			FG6.transient_down	fgd59-40_s_at;fg01194_at;fgd59-40_at
fg01195	FGSG_01195			FG1.stays_up				fgd59-50_at
fg01196	FGSG_01196					FG5.stays_up	FG6.stays_up	fgd59-60_at
fg01198	FGSG_01198			FG1.stays_up				fg01198_s_at;fgd59-80_at
fg01199	FGSG_01199				FG2.-10			fgd59-90_at;fg01199_s_at
fg01200	FGSG_01200			FG1.stays_up				fgd59-100_at
fg01202	FGSG_01202				FG2.10	FG5.stays_up		fgd59-120_at
fg01207	FGSG_01207				FG2.01	FG5.~		fgd60-50_at
fg01213	FGSG_01213					FG5.stays_up		fgd60-110_at
fg01214	FGSG_01214	D	zf-C2H2			FG5.stays_up	FG6.stays_up	fgd60-120_at
fg01218	FGSG_01218					FG5.stays_up		fgd60-170_at;fg01218_s_at
fg01219	FGSG_01219				FG2.-10			fgd61-10_at
fg01221	FGSG_01221						FG6.~	fgd61-30_at
fg01222	FGSG_01222				FG2.-11			fgd61-40_at
fg01228	FGSG_01228			FG1.stays_up				fgd62-40_at
fg01230	FGSG_01230			FG1.stays_up				fgd62-60_at
fg01233	FGSG_01233						FG6.stays_up	fgd62-110_at
fg01235	FGSG_01235				FG2.10			fgd62-130_at
fg01236	FGSG_01236			FG1.stays_up				fgd62-140_at
fg01237	FGSG_01237						FG6.~	fgd62-150_at
fg01238	FGSG_01238			FG1.stays_up				fg01238_s_at
fg01245	FGSG_01245				FG2.-10	FG5.stays_down		fgd62-240_at
fg01248	FGSG_01248				FG2.01			fgd62-270_at
fg01250	FGSG_01250				FG2.-10	FG5.~	FG6.stays_down	fgd64-10_at
fg01255	FGSG_01255						FG6.stays_up	fgd64-110_at
fg01256	FGSG_01256				FG2.0-1	FG5.stays_down	FG6.transient_down	fgd64-120_at
fg01257	FGSG_01257						FG6.transient_down	fgd65-10_at
fg01261	FGSG_01261					FG5.stays_up	FG6.stays_up	fgd65-50_at;fg01261_s_at
fg01264	FGSG_01264					FG5.stays_up	FG6.stays_up	fgd65-100_at
fg01266	FGSG_01266					FG5.stays_up	FG6.stays_up	fg01266_s_at
fg01267	FGSG_01267			FG1.stays_up		FG5.transient_down	FG6.transient_down	fgd65-140_at
fg01268	FGSG_01268			FG1.stays_up			FG6.stays_down	fgd65-160_at
fg01276	FGSG_01276						FG6.stays_up	fgd65-260_at
fg01278	FGSG_01278			FG1.stays_up				fgd65-290_at
fg01279	FGSG_01279			FG1.stays_up	FG2.01			fgd65-300_at
fg01281	FGSG_01281				FG2.-1-1/-10		FG6.transient_down	fg01281_s_at;fgd65-320_at
fg01284	FGSG_01284				FG2.10			fgd65-350_at
fg01285	FGSG_01285				FG2.11		FG6.stays_up	fgd65-360_at
fg01288	FGSG_01288				FG2.01		FG6.stays_up	fg01288_at;fgd65-400_s_at
fg01289	FGSG_01289				FG2.-1-1			fgd65-410_at
fg01290	FGSG_01290					FG5.stays_down		fgd65-430_at;fg01290_s_at;fg01290_at
fg01301	FGSG_01301						FG6.stays_down	fg01301_s_at;fgd65-570_at
fg01307	FGSG_01307	D	HLH		FG2.10			fgd65-660_at
fg01309	FGSG_01309				FG2.01	FG5.transient_down		fgd65-680_at
fg01315	FGSG_01315						FG6.~	fgd65-780_at;fg01315_s_at
fg01321	FGSG_01321				FG2.11			fgd65-850_s_at;fg01321_at
fg01322	FGSG_01322			FG1.stays_up			FG6.transient_down	fg01322_s_at;fgd65-860_at
fg01327	FGSG_01327	D	AT_hook			FG5.stays_up	FG6.transient_up	fgd65-920_at
fg01329	FGSG_01329;FGSG_01328			FG1.stays_up			FG6.stays_up	fgd65-940_s_at;fg01329_at
fg01331	FGSG_01331			FG1.stays_up			FG6.stays_down	fgd65-960_at
fg01335	FGSG_01335					FG5.stays_up		fgd65-1000_at
fg01338	FGSG_01338						FG6.stays_up	fgd65-1030_at
fg01340	FGSG_01340					FG5.transient_up		fgd66-30_at
fg01341	FGSG_01341	D	zf-C2H2				FG6.stays_down	fg01341_s_at;fg01341_at;fgd66-40_at
fg01346	FGSG_01346			FG1.stays_up	FG2.-10			fgd66-110_at
fg01350	FGSG_01350	D	zf-C2H2		FG2.-1-1			fgd66-150_at
fg01351	FGSG_01351			FG1.stays_up	FG2.-10	FG5.stays_down	FG6.stays_down	fgd66-180_at
fg01354	FGSG_01354	C	-				FG6.stays_up	fgd66-210_at
fg01355	FGSG_01355					FG5.transient_down		fgd66-220_at
fg01356	FGSG_01356				FG2.-10			fg01356_s_at;fgd66-230_at
fg01360	FGSG_01360						FG6.stays_up	fgd66-270_at
fg01361	FGSG_01361				FG2.-10			fgd66-280_at
fg01363	FGSG_01363			FG1.stays_up				fgd69-20_at
fg01366	FGSG_01366	D	HMG_box			FG5.transient_up	FG6.transient_up	fgd69-60_at
fg01367	FGSG_11940;FGSG_11941					FG5.stays_up	FG6.stays_up	fgd69-70_at
fg01368	FGSG_01368						FG6.stays_down	fgd69-90_at
fg01377	FGSG_01377						FG6.stays_up	fgd70-90_at
fg01378	FGSG_01378	D	Zn_clus		FG2.01			fg01378_s_at;fgd70-100_at;fg01378_at
fg01379	FGSG_01379			FG1.stays_up				fgd70-110_at
fg01381	FGSG_01381			FG1.stays_up				fgd70-120_at
fg01384	FGSG_01384					FG5.stays_up	FG6.stays_up	fgd70-150_at;fg01384_s_at
fg01385	FGSG_01385				FG2.0-1	FG5.transient_up		fg01385_s_at;fgd70-160_at;fg01385_at
fg01387	FGSG_01387			FG1.stays_up				fgd70-180_at;fg01387_s_at
fg01392	FGSG_01392				FG2.-1-1	FG5.stays_down		fgd70-230_at
fg01395	FGSG_01395				FG2.0-1	FG5.~		fgd70-260_at
fg01398	FGSG_01398						FG6.transient_down	fgd70-290_at;fg01398_s_at;fg01398_at
fg01400	FGSG_01400					FG5.stays_up	FG6.stays_up	fgd70-310_s_at;fgd70-310_at;fg01400_at
fg01403	FGSG_01403			FG1.stays_up	FG2.-10			fgd70-350_at
fg01405	FGSG_01405						FG6.stays_down	fgd70-380_at
fg01408	FGSG_01408			FG1.stays_up		FG5.stays_down		fg01408_s_at;fgd70-410_at
fg01410	FGSG_01410						FG6.stays_down	fgd70-440_at
fg01414	FGSG_01414					FG5.transient_down		fgd71-30_at
fg01415	FGSG_01415						FG6.stays_up	fgd71-40_s_at;fg01415_at;fgd71-40_at
fg01416	FGSG_11946;FGSG_11947						FG6.stays_down	fgd71-50_at
fg01418	FGSG_01418			FG1.stays_up	FG2.01			fgd71-80_at
fg01419	FGSG_01419				FG2.11			fgd71-100_at
fg01421	FGSG_01421			FG1.stays_up				fgd71-120_at
fg01422	FGSG_01422			FG1.stays_up	FG2.-1-1	FG5.stays_down	FG6.transient_down	fgd71-130_at
fg01425	FGSG_01425			FG1.stays_up				fgd72-60_at
fg01433	FGSG_01433				FG2.-10			fgd72-180_at
fg01435	FGSG_01435					FG5.stays_up		fgd73-20_at
fg01440	FGSG_01440					FG5.stays_up	FG6.transient_up	fgd73-70_at
fg01450	FGSG_01450						FG6.stays_down	fgd74-130_at
fg01459	FGSG_01459				FG2.10			fgd74-220_at
fg01461	FGSG_01461				FG2.0-1			fgd75-30_at
fg01462	FGSG_01462						FG6.stays_down	fgd75-40_s_at
fg01464	FGSG_01464			FG1.stays_up				fgd75-60_at
fg01468	FGSG_01468			FG1.stays_up			FG6.stays_down	fgd75-100_at
fg01469	FGSG_01469				FG2.10			fgd75-110_at
fg01472	FGSG_01472				FG2.-1-1/0-1			fgd75-150_at;fg01472_s_at
fg01473	FGSG_01473				FG2.11			fgd75-160_at
fg01476	FGSG_01476			FG1.stays_up	FG2.-10			fgd76-30_at
fg01477	FGSG_01477					FG5.stays_up	FG6.transient_up	fgd76-40_at
fg01482	FGSG_01482					FG5.transient_up		fgd76-100_at
fg01485	FGSG_01485			FG1.stays_up	FG2.01			fgd76-130_at
fg01489	FGSG_01489						FG6.transient_down	fgd76-180_at
fg01491	FGSG_01491					FG5.stays_up		fgd76-200_at
fg01496	FGSG_01496				FG2.11	FG5.transient_up		fgd76-250_at
fg01498	FGSG_01498					FG5.transient_down		fgd76-270_at
fg01502	FGSG_01502				FG2.01			fg01502_s_at
fg01504	FGSG_01504			FG1.stays_up				fgd76-330_at
fg01508	FGSG_01508				FG2.-10			fgd76-370_at
fg01509	FGSG_01509			FG1.stays_up		FG5.transient_down		fgd76-380_at
fg01511	FGSG_01511						FG6.stays_up	fgd76-400_at
fg01512	FGSG_01512					FG5.stays_up		fgd76-410_at
fg01516	FGSG_01516			FG1.stays_up	FG2.01			fgd76-450_at;fg01516_s_at
fg01517	FGSG_01517						FG6.stays_up	fgd76-460_at;fg01517_s_at;fg01517_at
fg01523	FGSG_01523				FG2.-11			fgd77-80_at
fg01524	FGSG_11962;FGSG_11963					FG5.transient_up		fgd77-90_at
fg01526	FGSG_01526				FG2.11			fgd77-110_at
fg01528	FGSG_01528			FG1.stays_up				fgd77-140_at
fg01529	FGSG_01529					FG5.transient_up		fgd77-150_at
fg01537	FGSG_01537					FG5.transient_up		fgd77-240_s_at
fg01543	FGSG_01543						FG6.stays_up	fgd77-300_at
fg01547	FGSG_01547				FG2.-10		FG6.stays_down	fgd79-10_at
fg01549	FGSG_01549				FG2.11	FG5.stays_up	FG6.stays_up	fgd79-30_at
fg01551	FGSG_01551				FG2.10			fgd79-50_at
fg01559	FGSG_01559					FG5.stays_up	FG6.stays_up	fgd79-140_at;fg01559_s_at
fg01561	FGSG_01561				FG2.11			fgd79-160_at
fg01563	FGSG_01563					FG5.stays_up		fg01563_at;fgd79-180_at;fgd79-180_s_at
fg01569	FGSG_01569					FG5.~		fg01569_s_at
fg01576	FGSG_01576	D	zf-C2H2			FG5.transient_up		fgd81-20_at
fg01583	FGSG_01583				FG2.10	FG5.transient_up		fgd81-110_at
fg01585	FGSG_01585				FG2.01	FG5.stays_up	FG6.stays_up	fgd82-10_at
fg01588	FGSG_01588						FG6.stays_down	fgd82-50_at
fg01590	FGSG_01590				FG2.-1-1	FG5.~		fgd82-70_at
fg01591	FGSG_01591			FG1.stays_up				fgd83-10_at
fg01593	FGSG_01593					FG5.stays_up	FG6.stays_up	fgd83-50_at
fg01596	FGSG_01596				FG2.-10	FG5.stays_down		fgd84-40_at;fg01596_s_at;fg01596_at
fg01599	FGSG_01599					FG5.stays_up	FG6.stays_up	fgd84-80_at
fg01602	FGSG_01602				FG2.10			fgd84-130_at
fg01603	FGSG_01603				FG2.10	FG5.transient_up		fg01603_s_at
fg01605	FGSG_01605			FG1.stays_up				fgd86-20_at
fg01606	FGSG_01606					FG5.transient_down		fgd86-30_at
fg01613	FGSG_01613					FG5.stays_up		fgd86-100_at
fg01617	FGSG_01617				FG2.01			fg01617_at;fgd86-140_at
fg01629	FGSG_01629						FG6.stays_down	fg01629_at;fgd87-130_at;fg01629_s_at
fg01639	FGSG_01639				FG2.11			fgd87-260_at
fg01640	FGSG_01640				FG2.11			fgd87-270_at
fg01645	FGSG_01645				FG2.11	FG5.~		fgd88-70_at
fg01648	FGSG_01648				FG2.0-1	FG5.stays_down	FG6.stays_down	fgd88-100_at
fg01651	FGSG_01651						FG6.stays_down	fgd88-130_at;fg01651_at;fg01651_s_at
fg01652	FGSG_01652					FG5.stays_up	FG6.stays_up	fgd88-140_at
fg01655	FGSG_01655			FG1.stays_up				fgd88-170_at
fg01657	FGSG_01657					FG5.stays_up		fgd88-190_at
fg01660	FGSG_01660				FG2.10	FG5.stays_up		fgd88-220_at
fg01661	FGSG_01661						FG6.transient_up	fgd88-230_at
fg01667	FGSG_01667				FG2.01			fg01667_s_at;fgd88-290_at
fg01672	FGSG_01672			FG1.stays_up		FG5.~		fgd89-30_at
fg01673	FGSG_01673				FG2.11	FG5.stays_up		fgd89-40_at
fg01674	FGSG_01674				FG2.10	FG5.stays_up		fgd89-60_at
fg01675	FGSG_01675				FG2.11			fgd89-70_at
fg01677	FGSG_01677					FG5.stays_up	FG6.stays_up	fg01677_at;fgd90-40_s_at
fg01679	FGSG_01679						FG6.stays_down	fgd90-60_at
fg01680	FGSG_01680						FG6.stays_down	fgd90-70_at
fg01681	FGSG_01681				FG2.0-1			fg01681_s_at
fg01688	FGSG_01688					FG5.stays_up	FG6.transient_up	fg01688_at;fgd90-180_s_at
fg01693	FGSG_01693						FG6.stays_down	fgd91-20_at
fg01694	FGSG_01694					FG5.stays_down	FG6.stays_down	fgd91-30_at
fg01695	FGSG_01695			FG1.stays_up		FG5.stays_down	FG6.stays_down	fgd91-40_at;fg01695_s_at
fg01696	FGSG_01696					FG5.stays_down	FG6.stays_down	fgd91-50_at
fg01699	FGSG_01699				FG2.0-1			fgd91-90_at
fg01700	FGSG_01700				FG2.-1-1			fg01700_s_at;fgd91-110_at
fg01701	FGSG_01701				FG2.11			fgd91-120_at
fg01702	FGSG_01702						FG6.transient_down	fgd91-130_at
fg01703	FGSG_01703						FG6.stays_down	fgd91-140_at
fg01705	FGSG_01705				FG2.0-1			fg01705_s_at
fg01710	FGSG_01710				FG2.10			fgd91-270_at
fg01711	FGSG_01711				FG2.01	FG5.transient_up		fgd91-280_at;fg01711_s_at
fg01712	FGSG_01712				FG2.01		FG6.stays_up	fgd91-290_at
fg01713	FGSG_01713				FG2.-1-1		FG6.stays_down	fgd91-300_at
fg01714	FGSG_01714						FG6.stays_up	fgd91-310_at
fg01724	FGSG_01724	D	Zn_clus				FG6.~	fgd91-440_at
fg01728	FGSG_01728						FG6.stays_down	fgd91-480_at
fg01734	FGSG_01734					FG5.transient_up		fgd91-560_at
fg01735	FGSG_01735						FG6.stays_down	fgd91-570_at;fg01735_s_at
fg01736	FGSG_01736				FG2.10			fg01736_at;fgd91-580_s_at
fg01744	FGSG_01744				FG2.-1-1	FG5.stays_down		fgd92-90_at
fg01749	FGSG_01749					FG5.transient_up		fgd92-150_at
fg01754	FGSG_01754						FG6.stays_down	fgd92-200_at
fg01756	FGSG_01756						FG6.stays_down	fg01756_at;fgd92-220_at;fg01756_s_at
fg01757	FGSG_01757				FG2.0-1	FG5.transient_down	FG6.~	fgd92-230_at
fg01760	FGSG_01760	D	Zn_clus		FG2.01			fgd92-260_s_at;fg01760_at
fg01762	FGSG_01762					FG5.transient_up		fg01762_at;fgd92-280_s_at
fg01763	FGSG_01763				FG2.10			fgd92-300_at
fg01764	FGSG_01764			FG1.stays_up	FG2.10			fgd92-310_at;fg01764_s_at
fg01765	FGSG_01765			FG1.stays_up		FG5.stays_down	FG6.stays_down	fgd92-320_at;fgd92-320_s_at
fg01767	FGSG_01767			FG1.stays_up				fg01767_s_at
fg01775	FGSG_01775				FG2.10			fgd93-100_s_at;fg01775_at
fg01778	FGSG_01778						FG6.stays_down	fgd93-130_at
fg01780	FGSG_01780				FG2.10	FG5.transient_up		fgd93-150_at
fg01781	FGSG_01781				FG2.10			fgd93-160_s_at
fg01782	FGSG_01782				FG2.01		FG6.stays_up	fgd93-170_at
fg01785	FGSG_01785						FG6.stays_down	fgd93-200_at
fg01788	FGSG_01788				FG2.10			fgd93-230_at;fg01788_s_at
fg01792	FGSG_01792				FG2.01			fgd93-280_at
fg01796	FGSG_01796					FG5.stays_down		fgd93-320_at
fg01798	FGSG_01798						FG6.stays_down	fgd93-340_at;fg01798_s_at
fg01799	FGSG_01799						FG6.stays_down	fgd93-350_at
fg01800	FGSG_01800						FG6.stays_down	fg01800_s_at;fgd93-360_at
fg01802	FGSG_01802				FG2.11	FG5.transient_up		fgd93-380_at
fg01803	FGSG_01803			FG1.stays_up				fgd93-390_at
fg01804						FG5.stays_down		fgd93-400_at
fg01808	FGSG_01808				FG2.01			fgd93-440_at
fg01809	FGSG_01809				FG2.-11			fgd93-460_s_at;fg01809_at
fg01810	FGSG_01810				FG2.01			fgd93-470_at
fg01815	FGSG_01815					FG5.stays_up	FG6.stays_up	fgd93-520_at
fg01818	FGSG_01818			FG1.stays_up				fgd93-560_at
fg01822	FGSG_01822				FG2.-1-1			fgd93-600_at
fg01823	FGSG_01823					FG5.stays_down	FG6.stays_down	fgd93-610_at;fg01823_at;fg01823_s_at
fg01825	FGSG_01825				FG2.-1-1			fgd94-20_at
fg01828	FGSG_01828					FG5.stays_down	FG6.stays_down	fgd94-60_at;fg01828_s_at
fg01831	FGSG_01831			FG1.stays_up				fgd94-90_at
fg01834	FGSG_01834					FG5.stays_up	FG6.stays_up	fgd94-120_at
fg01837	FGSG_01837			FG1.stays_up			FG6.stays_down	fgd94-160_at;fg01837_s_at
fg01840	FGSG_01840					FG5.stays_up/transient_up		fg01840_s_at;fgd94-210_at
fg01856	FGSG_01856				FG2.01		FG6.stays_up	fgd97-50_at
fg01857	FGSG_01857				FG2.11			fgd97-60_at
fg01859	FGSG_01859					FG5.stays_up	FG6.stays_up	fgd99-10_at
fg01861	FGSG_01861				FG2.10			fgd99-40_at
fg01862	FGSG_01862					FG5.stays_up		fgd99-50_at
fg01871	FGSG_01871			FG1.stays_up				fgd100-120_at
fg01872	FGSG_01872			FG1.stays_up			FG6.stays_down	fgd101-10_at
fg01876	FGSG_01876						FG6.stays_up	fgd101-50_at;fg01876_s_at
fg01883	FGSG_01883					FG5.stays_up		fgd102-70_at
fg01884	FGSG_01884				FG2.10			fgd102-80_at;fg01884_s_at
fg01885	FGSG_01885				FG2.-1-1/0-1			fg01885_s_at;fgd102-90_at
fg01887	FGSG_01887			FG1.stays_up				fg01887_at;fgd102-110_at;fg01887_s_at
fg01888	FGSG_01888			FG1.stays_up				fgd102-120_at
fg01891	FGSG_01891			FG1.stays_up				fg01891_at
fg01900	FGSG_01900				FG2.01			fgd103-20_at
fg01902	FGSG_01902				FG2.-11			fgd103-40_at
fg01908	FGSG_01908				FG2.11			fgd103-110_at
fg01910	FGSG_01910				FG2.10			fgd103-140_at
fg01912	FGSG_01912			FG1.stays_up				fgd103-160_at
fg01914	FGSG_01914					FG5.stays_up		fg01914_s_at;fgd103-180_at
fg01919	FGSG_01919						FG6.stays_up	fgd103-260_at
fg01920	FGSG_01920				FG2.01			fgd103-270_at;fg01920_s_at
fg01923	FGSG_01923			FG1.stays_up				fgd103-300_at
fg01924	FGSG_01924				FG2.0-1			fgd103-310_at
fg01929	FGSG_01929				FG2.01			fgd103-360_at
fg01938	FGSG_01938						FG6.transient_down	fgd104-120_at
fg01940	FGSG_01940			FG1.stays_up				fgd104-140_at;fg01940_s_at
fg01943	FGSG_01943			FG1.stays_up				fgd104-180_at
fg01946	FGSG_01946					FG5.transient_down		fgd104-220_at
fg01955	FGSG_01955			FG1.stays_up				fgd104-310_at
fg01956	FGSG_01956			FG1.stays_up	FG2.01			fg01956_s_at;fgd104-320_at
fg01957	FGSG_01957				FG2.01			fgd104-330_at
fg01960	FGSG_01960			FG1.stays_up			FG6.stays_up	fg01960_s_at;fgd104-380_at
fg01962	FGSG_01962			FG1.stays_up				fgd104-410_at;fg01962_at
fg01972	FGSG_01972				FG2.10			fgd107-100_at
fg01973	FGSG_01973				FG2.0-1			fgd107-110_at
fg01974	FGSG_01974			FG1.stays_up	FG2.-11		FG6.transient_down	fgd107-120_at
fg01977	FGSG_01977					FG5.stays_down		fg01977_s_at;fgd107-150_at
fg01980	FGSG_01980						FG6.stays_up	fg01980_at;fgd108-30_s_at
fg01981	FGSG_01981				FG2.-10			fgd108-40_at
fg01983	FGSG_01983					FG5.transient_up	FG6.transient_up	fgd108-60_at
fg01985	FGSG_01985				FG2.-11			fgd108-80_at
fg01986	FGSG_01986					FG5.transient_up		fgd108-90_at
fg01992	FGSG_01992					FG5.transient_up		fgd108-150_at;fg01992_s_at
fg01993	FGSG_01993					FG5.transient_down	FG6.stays_down	fgd108-160_at
fg01994	FGSG_01994						FG6.stays_down	fg01994_at;fgd108-170_at
fg01998						FG5.stays_down		fgd108-210_at;fg01998_s_at
fg01999							FG6.stays_up	fgd108-220_at
fg02000	FGSG_02000			FG1.stays_up				fgd108-230_at
fg02001	FGSG_02001					FG5.~		fgd108-240_at
fg02006	FGSG_02006					FG5.stays_up		fgd108-340_at
fg02012	FGSG_02012					FG5.transient_down		fgd108-420_at
fg02013	FGSG_02013					FG5.transient_down		fgd108-430_at
fg02014	FGSG_02014			FG1.stays_up	FG2.01			fgd109-10_at
fg02015	FGSG_02015					FG5.stays_down		fgd109-20_at
fg02017	FGSG_02017					FG5.stays_up		fgd109-40_at
fg02018	FGSG_02018						FG6.stays_down	fgd110-40_at
fg02021	FGSG_02021					FG5.stays_up		fg02021_at;fgd110-70_at
fg02022	FGSG_02022			FG1.stays_up				fgd110-90_at
fg02023	FGSG_02023				FG2.10			fgd110-100_at;fg02023_at
fg02025	FGSG_02025			FG1.stays_up				fgd110-130_at
fg02027	FGSG_02027					FG5.stays_up		fgd110-160_at
fg02030	FGSG_02030			FG1.stays_up		FG5.transient_down		fgd110-190_at
fg02036	FGSG_02036					FG5.stays_down		fgd110-260_at
fg02041	FGSG_02041					FG5.transient_down	FG6.transient_down	fgd110-310_at
fg02042	FGSG_02042					FG5.stays_up		fgd110-320_at
fg02043	FGSG_02043	O	-				FG6.stays_up	fgd110-340_at
fg02044	FGSG_02044				FG2.10			fgd110-350_at
fg02049	FGSG_02049				FG2.-1-1	FG5.transient_down		fgd110-400_at
fg02051	FGSG_02051				FG2.-10		FG6.stays_up	fgd110-420_at
fg02052	FGSG_02052					FG5.stays_up	FG6.transient_up	fgd110-430_at
fg02056	FGSG_02056				FG2.-10			fgd110-470_at
fg02060	FGSG_02060					FG5.transient_down		fgd110-540_at
fg02061	FGSG_02061					FG5.stays_up	FG6.stays_up	fgd110-550_at
fg02063	FGSG_02063				FG2.-10			fgd110-570_at
fg02064	FGSG_02064				FG2.-10			fgd110-580_at
fg02067	FGSG_02067					FG5.transient_down		fg02067_s_at
fg02068	FGSG_02068	D	Zn_clus				FG6.stays_down	fgd110-620_at
fg02069	FGSG_02069						FG6.stays_down	fgd110-650_at
fg02070	FGSG_02070				FG2.11/10	FG5.stays_up/transient_up	FG6.transient_up	fgd110-660_at;fg02070_s_at
fg02071	FGSG_02071				FG2.10			fgd110-670_at
fg02074	FGSG_02074					FG5.stays_up	FG6.stays_up	fgd110-700_at
fg02075	FGSG_02075			FG1.stays_up				fgd110-710_at
fg02077	FGSG_02077			FG1.stays_up				fgd111-10_at
fg02079	FGSG_02079					FG5.stays_up		fgd111-30_at
fg02084	FGSG_02084					FG5.stays_up	FG6.transient_up	fgd111-80_at
fg02085	FGSG_02085					FG5.stays_up	FG6.stays_up	fgd111-100_at
fg02087	FGSG_02087				FG2.0-1			fgd111-120_at;fg02087_s_at
fg02088	FGSG_02088					FG5.stays_down/transient_down	FG6.stays_down	fg02088_at;fgd111-130_at
fg02089	FGSG_02089					FG5.stays_up		fgd111-140_at
fg02094	FGSG_02094					FG5.transient_up		fgd111-190_at;fg02094_s_at
fg02097	FGSG_02097			FG1.stays_up				fgd111-220_at
fg02098	FGSG_02098					FG5.~		fgd111-230_at
fg02099	FGSG_02099			FG1.stays_up				fg02099_at
fg02102	FGSG_02102				FG2.10	FG5.transient_up	FG6.transient_up	fgd111-270_at;fg02102_s_at
fg02104	FGSG_02104					FG5.transient_up		fgd111-300_at
fg02109	FGSG_02109					FG5.stays_up		fgd111-380_at
fg02110	FGSG_02110				FG2.10			fg02110_s_at
fg02111	FGSG_02111						FG6.stays_down	fgd111-400_at
fg02114	FGSG_02114						FG6.stays_down	fgd111-430_at
fg02115	FGSG_02115						FG6.stays_down	fgd111-440_at
fg02117	FGSG_02117				FG2.01		FG6.stays_down	fgd111-460_at
fg02118	FGSG_02118						FG6.stays_down	fgd111-470_at
fg02119	FGSG_02119						FG6.stays_down	fgd111-480_at
fg02125	FGSG_02125				FG2.0-1			fgd111-560_at
fg02128	FGSG_02128						FG6.stays_up	fgd111-590_at
fg02129	FGSG_02129				FG2.10	FG5.transient_up		fgd111-600_at
fg02131	FGSG_02131						FG6.stays_down	fgd111-620_at;fg02131_s_at
fg02133	FGSG_02133				FG2.-10			fgd111-660_at
fg02135	FGSG_02135				FG2.10		FG6.stays_down	fgd111-680_at;fg02135_at;fg02135_s_at
fg02142	FGSG_02142				FG2.0-1			fgd111-740_at
fg02152	FGSG_02152				FG2.10			fgd112-90_at;fgd112-90_s_at;fg02152_at
fg02157	FGSG_02157					FG5.stays_down		fgd112-160_at
fg02159	FGSG_02159					FG5.transient_up		fgd112-180_at
fg02160	FGSG_02160					FG5.transient_up		fgd112-190_at
fg02161	FGSG_02161				FG2.01	FG5.stays_down		fgd112-200_at
fg02162	FGSG_02162				FG2.10	FG5.transient_up		fgd112-210_at
fg02163	FGSG_02163					FG5.transient_up		fgd112-240_at
fg02164	FGSG_02164					FG5.stays_up	FG6.stays_up	fgd112-250_at
fg02168	FGSG_02168				FG2.11	FG5.~		fgd112-310_at
fg02169	FGSG_02169					FG5.~		fgd112-320_at
fg02171	FGSG_02171						FG6.stays_up	fgd112-340_at
fg02173	FGSG_02173					FG5.transient_up		fgd112-360_at
fg02185	FGSG_02185				FG2.10			fgd112-510_at
fg02189	FGSG_02189					FG5.stays_up		fgd112-570_at
fg02190	FGSG_02190					FG5.stays_up	FG6.stays_up	fgd112-580_at
fg02192	FGSG_02192					FG5.stays_up		fgd112-600_at
fg02196	FGSG_02196				FG2.10			fg02196_s_at;fg02196_at;fgd112-650_at
fg02198	FGSG_02198					FG5.stays_up		fgd113-70_at
fg02199	FGSG_02199					FG5.transient_up		fgd113-80_at
fg02202	FGSG_02202			FG1.stays_up		FG5.stays_down	FG6.stays_down	fgd113-110_at
fg02203	FGSG_02203				FG2.01			fgd113-120_at
fg02204	FGSG_02204			FG1.stays_up			FG6.stays_up	fgd113-130_at
fg02206	FGSG_02206						FG6.stays_down	fgd113-160_at
fg02216	FGSG_02216				FG2.10		FG6.stays_down	fgd113-260_at
fg02217	FGSG_02217				FG2.10		FG6.stays_down	fgd113-270_at
fg02220	FGSG_02220						FG6.transient_up	fgd113-300_at
fg02224	FGSG_02224					FG5.stays_up		fgd113-350_at
fg02226	FGSG_12098;FGSG_12099	O	-			FG5.transient_up		fgd113-370_at
fg02228	FGSG_02228				FG2.-1-1			fgd113-390_at
fg02231	FGSG_02231				FG2.01	FG5.transient_down		fgd114-20_at
fg02234	FGSG_02234						FG6.stays_down	fgd114-50_at
fg02236	FGSG_02236						FG6.stays_down	fgd114-70_at;fg02236_at;fg02236_s_at
fg02238	FGSG_02238						FG6.stays_down	fgd114-90_at
fg02240	FGSG_02240						FG6.stays_down	fgd114-130_at
fg02248	FGSG_02248						FG6.transient_down	fgd114-250_at
fg02249	FGSG_02249			FG1.stays_up			FG6.transient_down	fgd114-260_at
fg02251	FGSG_02251				FG2.-11			fgd114-280_at
fg02253	FGSG_02253					FG5.stays_up		fgd114-310_at
fg02255	FGSG_02255						FG6.stays_down	fgd114-330_at
fg02257	FGSG_02257					FG5.transient_up		fg02257_s_at;fg02257_at;fgd114-370_at
fg02258	FGSG_02258				FG2.-10		FG6.transient_up	fgd114-380_at
fg02260	FGSG_02260					FG5.stays_up	FG6.stays_up	fg02260_s_at;fgd114-400_at
fg02262	FGSG_02262					FG5.stays_down		fgd114-440_at
fg02264	FGSG_02264				FG2.01			fg02264_s_at;fgd114-470_at
fg02266	FGSG_02266			FG1.stays_up				fgd114-500_at;fg02266_s_at
fg02267	FGSG_02267			FG1.stays_up			FG6.stays_down	fgd114-510_at
fg02269	FGSG_02269					FG5.stays_down	FG6.stays_down	fgd114-530_at
fg02273	FGSG_02273			FG1.stays_up	FG2.-10			fgd114-580_at
fg02274	FGSG_02274				FG2.0-1			fgd114-590_at
fg02277	FGSG_02277					FG5.transient_down		fgd114-640_at
fg02279	FGSG_02279				FG2.-10			fgd114-660_at
fg02283	FGSG_02283						FG6.stays_down	fgd116-20_at
fg02284	FGSG_02284			FG1.stays_up	FG2.0-1			fgd116-30_at
fg02286	FGSG_02286				FG2.10		FG6.stays_down	fg02286_s_at;fgd116-50_at
fg02287	FGSG_02287				FG2.10			fgd116-60_at
fg02288	FGSG_02288				FG2.-1-1			fgd116-70_at
fg02291	FGSG_02291				FG2.0-1			fgd116-110_at
fg02294	FGSG_02294						FG6.stays_down	fg02294_at;fg02294_s_at;fgd116-140_at
fg02297	FGSG_02297					FG5.transient_up		fgd116-170_at
fg02298	FGSG_02298					FG5.transient_up		fg02298_s_at;fgd116-180_at
fg02300	FGSG_02300					FG5.transient_up		fg02300_at
fg02307	FGSG_02307				FG2.10			fgd116-270_at
fg02308	FGSG_02308				FG2.-10			fgd116-280_at
fg02310	FGSG_02310					FG5.stays_up		fgd116-300_at
fg02315	FGSG_02315			FG1.stays_up		FG5.stays_down		fgd116-350_at;fg02315_s_at
fg02316	FGSG_02316					FG5.stays_down	FG6.stays_down	fgd116-360_at
fg02318	FGSG_02318						FG6.stays_down	fgd116-380_at
fg02319	FGSG_02319						FG6.stays_down	fg02319_at
fg02320	FGSG_02320	D	Zn_clus			FG5.stays_down	FG6.stays_down	fgd116-400_at
fg02321	FGSG_02321					FG5.stays_down	FG6.stays_down	fgd116-420_at
fg02322	FGSG_02322						FG6.stays_down	fgd116-430_at
fg02323	FGSG_02323	D	-				FG6.stays_down	fgd116-440_at
fg02325	FGSG_02325					FG5.transient_down	FG6.transient_down	fgd116-460_at;fg02325_s_at
fg02326	FGSG_02326					FG5.stays_down	FG6.stays_down	fgd116-470_at
fg02327	FGSG_02327					FG5.stays_down	FG6.stays_down	fgd116-480_at
fg02328	FGSG_02328					FG5.stays_down	FG6.stays_down	fgd116-490_at
fg02329	FGSG_02329					FG5.stays_down	FG6.stays_down	fg02329_at
fg02333	FGSG_02333				FG2.0-1			fg02333_s_at;fgd116-550_at
fg02334	FGSG_02334					FG5.transient_up		fgd116-560_at
fg02339	FGSG_02339			FG1.stays_up			FG6.stays_down	fgd116-620_at
fg02343	FGSG_02343				FG2.01			fgd116-660_at
fg02346	FGSG_02346				FG2.01			fgd116-710_at
fg02347	FGSG_02347			FG1.stays_up				fgd116-720_at
fg02348	FGSG_02348						FG6.stays_up	fgd116-740_at
fg02352	FGSG_02352				FG2.10			fg02352_s_at
fg02353	FGSG_02353					FG5.stays_down		fgd117-70_at
fg02354	FGSG_02354					FG5.stays_up	FG6.stays_up	fgd117-80_at
fg02355	FGSG_02355						FG6.transient_down	fgd117-90_at
fg02358	FGSG_02358				FG2.-10			fgd117-130_at
fg02376	FGSG_02376				FG2.1-1	FG5.stays_up	FG6.stays_up	fgd117-330_at
fg02381	FGSG_02381					FG5.stays_up		fgd117-380_at;fg02381_s_at
fg02385	FGSG_02385				FG2.10			fgd117-430_at
fg02401	FGSG_02401					FG5.transient_up		fgd120-70_at
fg02405					FG2.10			fgd122-20_at
fg02407	FGSG_02407					FG5.stays_down	FG6.transient_down	fgd122-50_at
fg02411	FGSG_02411						FG6.stays_down	fg02411_s_at;fgd122-90_at
fg02416	FGSG_02416				FG2.01		FG6.stays_down	fgd122-160_at
fg02422	FGSG_02422					FG5.stays_up		fgd122-240_at
fg02423	FGSG_02423				FG2.-10	FG5.stays_down	FG6.stays_down	fgd122-250_at
fg02427	FGSG_02427				FG2.01	FG5.stays_down		fgd122-310_at
fg02433	FGSG_02433			FG1.stays_up				fgd122-380_at
fg02439	FGSG_02439				FG2.01			fgd122-440_at
fg02442	FGSG_02442					FG5.stays_down		fgd122-470_at
fg02443	FGSG_02443				FG2.-1-1		FG6.stays_down	fgd122-480_at
fg02444	FGSG_02444					FG5.stays_down		fgd122-490_at
fg02447	FGSG_02447					FG5.transient_up		fgd122-530_at
fg02448	FGSG_02448					FG5.transient_up		fgd122-540_at
fg02451	FGSG_02451					FG5.stays_up		fg02451_s_at;fgd122-570_at
fg02456	FGSG_12138;FGSG_12139					FG5.transient_down		fg02456_s_at;fgd122-620_at
fg02461	FGSG_02461				FG2.-1-1			fgd122-680_at
fg02462	FGSG_02462						FG6.stays_up	fgd122-690_at
fg02464	FGSG_02464			FG1.stays_up		FG5.transient_up		fg02464_at;fg02464_s_at;fgd122-710_at
fg02469	FGSG_02469			FG1.stays_up	FG2.-10			fgd122-770_at
fg02471	FGSG_02471				FG2.10			fgd122-800_at
fg02474	FGSG_02474			FG1.stays_up				fgd122-840_at
fg02477	FGSG_02477					FG5.stays_down		fg02477_s_at
fg02486	FGSG_02486						FG6.transient_down	fgd122-960_at
fg02488	FGSG_02488						FG6.transient_up	fgd122-980_at
fg02490	FGSG_02490					FG5.stays_up	FG6.stays_up	fgd122-1020_at
fg02491	FGSG_02491						FG6.stays_down	fgd123-20_at
fg02493	FGSG_02493			FG1.stays_up		FG5.~		fgd123-40_at
fg02496	FGSG_02496						FG6.stays_up	fg02496_at
fg02497	FGSG_02497						FG6.stays_up	fgd124-10_at;fgd124-10_s_at
fg02499	FGSG_02499						FG6.stays_down	fg02499_s_at
fg02503	FGSG_02503			FG1.stays_up				fgd125-10_at
fg02504	FGSG_02504			FG1.stays_up				fgd126-10_at
fg02505	FGSG_02505						FG6.stays_up	fgd126-20_at
fg02515	FGSG_02515				FG2.-10			fgd126-140_at
fg02523	FGSG_02523			FG1.stays_up				fgd126-230_at
fg02535				FG1.stays_up				fgd127-80_at
fg02540	FGSG_02540					FG5.stays_up		fgd127-150_at
fg02541	FGSG_02541			FG1.stays_up				fgd127-160_at
fg02542	FGSG_02542			FG1.stays_up		FG5.transient_down		fgd127-170_at
fg02544	FGSG_02544				FG2.01			fgd127-190_at
fg02546	FGSG_02546				FG2.10			fg02546_s_at
fg02549	FGSG_02549					FG5.stays_up	FG6.stays_up	fgd127-240_at
fg02550	FGSG_02550						FG6.stays_down	fgd127-250_at
fg02551	FGSG_02551						FG6.stays_down	fgd128-10_at
fg02556	FGSG_02556				FG2.10			fgd128-70_at
fg02557	FGSG_02557				FG2.10			fgd128-80_at
fg02559	FGSG_02559						FG6.stays_up	fgd128-110_at;fg02559_s_at
fg02560	FGSG_02560			FG1.stays_up			FG6.stays_down	fgd128-120_at
fg02567	FGSG_02567	C	-				FG6.stays_down	fgd128-190_at
fg02570	FGSG_02570			FG1.stays_up				fgd128-220_at
fg02580	FGSG_02580				FG2.10			fg02580_s_at;fgd128-320_at;fg02580_at
fg02583	FGSG_02583				FG2.10			fgd129-10_at
fg02585	FGSG_02585			FG1.stays_up		FG5.transient_down		fgd129-50_at
fg02586	FGSG_02586					FG5.transient_down		fgd129-60_at
fg02588	FGSG_02588			FG1.stays_up	FG2.01			fgd129-90_at
fg02589	FGSG_02589					FG5.transient_down	FG6.stays_up	fgd129-100_at
fg02591	FGSG_02591						FG6.stays_up	fgd129-120_at
fg02596	FGSG_02596						FG6.stays_up	fgd130-40_at
fg02601	FGSG_02601					FG5.stays_up		fgd131-60_at
fg02603	FGSG_02603						FG6.~	fgd131-80_at
fg02604	FGSG_02604					FG5.stays_up		fgd131-90_at
fg02605	FGSG_02605				FG2.-10			fg02605_s_at;fgd131-100_at
fg02609	FGSG_02609						FG6.stays_up	fgd131-140_at;fg02609_at
fg02610	FGSG_02610					FG5.stays_up		fgd132-10_at
fg02611	FGSG_02611						FG6.stays_up	fgd132-20_at
fg02614	FGSG_02614				FG2.-10	FG5.stays_down		fgd132-50_at
fg02615	FGSG_02615				FG2.-10	FG5.stays_down		fgd132-60_at
fg02616	FGSG_02616				FG2.-10	FG5.stays_down		fgd132-70_at
fg02617	FGSG_02617						FG6.stays_up	fgd132-80_at
fg02622	FGSG_02622				FG2.01			fgd132-130_at
fg02624	FGSG_02624			FG1.stays_up				fgd132-150_at
fg02625	FGSG_02625					FG5.stays_up	FG6.stays_up	fgd132-160_at
fg02629	FGSG_02629				FG2.11			fg02629_at
fg02631	FGSG_12169;FGSG_12170						FG6.stays_down	fgd132-230_at
fg02634	FGSG_02634						FG6.stays_down	fgd132-280_at
fg02638	FGSG_02638					FG5.stays_up	FG6.stays_up	fgd132-330_at
fg02640	FGSG_02640						FG6.stays_up	fgd132-350_at;fg02640_s_at
fg02641	FGSG_02641				FG2.01	FG5.stays_up	FG6.stays_up	fgd132-360_at
fg02642	FGSG_02642				FG2.01			fgd132-370_at
fg02645	FGSG_02645						FG6.stays_down	fgd132-400_at
fg02648	FGSG_02648				FG2.10			fg02648_s_at;fg02648_at;fgd132-440_at
fg02649	FGSG_02649				FG2.10			fgd132-450_at
fg02652	FGSG_02652						FG6.stays_up	fgd132-480_at
fg02653	FGSG_02653				FG2.-1-1			fg02653_s_at
fg02654	FGSG_02654					FG5.stays_up	FG6.stays_up	fgd132-500_at
fg02658	FGSG_02658				FG2.-11			fgd132-540_at
fg02660					FG2.-1-1			fg02660_s_at;fgd132-560_at
fg02661	FGSG_02661			FG1.stays_up				fg02661_at
fg02665	FGSG_02665				FG2.-10			fgd132-610_at;fg02665_s_at
fg02667	FGSG_02667				FG2.10			fgd132-630_at
fg02668	FGSG_02668			FG1.stays_up	FG2.10		FG6.stays_down	fgd132-640_at;fg02668_s_at
fg02670	FGSG_02670					FG5.stays_up	FG6.stays_up	fg02670_s_at;fgd132-660_at
fg02673	FGSG_02673					FG5.stays_up	FG6.stays_up	fgd132-700_at
fg02676	FGSG_02676	D	-				FG6.stays_down/transient_down	fgd132-730_at;fg02676_s_at
fg02677	FGSG_02677					FG5.transient_up		fgd132-740_at
fg02679	FGSG_02679				FG2.11			fgd133-10_at
fg02680	FGSG_02680				FG2.11			fgd133-20_at
fg02681	FGSG_02681				FG2.11			fgd133-30_at
fg02685	FGSG_02685						FG6.stays_down	fgd133-70_at;fg02685_s_at
fg02686	FGSG_02686					FG5.stays_up		fgd133-80_at
fg02689	FGSG_02689				FG2.0-1			fgd133-110_at
fg02690	FGSG_02690					FG5.transient_down	FG6.stays_down	fgd133-120_at
fg02691	FGSG_02691					FG5.stays_up	FG6.stays_up	fgd133-130_at
fg02696	FGSG_02696	D	Zn_clus				FG6.stays_down	fgd133-180_at
fg02711	FGSG_02711					FG5.stays_up		fgd135-130_at
fg02715	FGSG_02715				FG2.0-1			fg02715_s_at;fgd135-180_at
fg02717	FGSG_02717				FG2.-10			fgd135-200_at
fg02718	FGSG_02718				FG2.01			fgd135-210_at
fg02727	FGSG_02727				FG2.11			fgd136-60_at
fg02739	FGSG_02739					FG5.stays_up	FG6.stays_up	fg02739_s_at;fgd136-250_at
fg02740	FGSG_02740					FG5.stays_up	FG6.stays_up	fg02740_s_at;fg02740_at;fgd136-260_at
fg02741	FGSG_02741						FG6.stays_up	fgd136-270_at
fg02744	FGSG_02744					FG5.~	FG6.stays_down	fgd136-320_at
fg02745	FGSG_02745					FG5.stays_up		fgd136-330_at
fg02748	FGSG_02748						FG6.stays_down	fgd136-370_at
fg02749	FGSG_02749					FG5.stays_up	FG6.stays_up	fgd136-380_at
fg02750	FGSG_02750	D	bZIP_1/bZIP_2		FG2.11			fgd136-390_at
fg02754	FGSG_02754					FG5.stays_down		fgd136-440_at;fg02754_s_at
fg02760	FGSG_02760					FG5.stays_up	FG6.stays_up	fgd136-500_at
fg02763	FGSG_02763				FG2.10			fgd136-530_at
fg02764	FGSG_02764			FG1.stays_up				fgd136-540_at
fg02768	FGSG_02768				FG2.10	FG5.stays_up	FG6.stays_up	fgd136-590_at
fg02770	FGSG_02770			FG1.stays_up	FG2.-10			fgd137-20_at
fg02772	FGSG_02772						FG6.stays_down	fgd137-40_at
fg02782	FGSG_02782			FG1.stays_up		FG5.stays_down		fgd139-30_at
fg02783	FGSG_02783						FG6.stays_down	fgd139-40_at
fg02786	FGSG_02786				FG2.10			fgd140-40_at;fgd140-40_s_at;fg02786_at
fg02789	FGSG_02789					FG5.transient_down		fgd140-70_at
fg02795	FGSG_02795			FG1.stays_up				fg02795_s_at;fgd141-40_at
fg02804	FGSG_02804				FG2.11			fgd141-150_at
fg02809	FGSG_02809					FG5.stays_up	FG6.stays_up	fgd141-200_at
fg02811	FGSG_02811				FG2.01			fgd141-230_at
fg02812	FGSG_02812				FG2.01			fgd141-240_at
fg02820	FGSG_02820					FG5.stays_up		fgd141-350_at
fg02823	FGSG_02823				FG2.10	FG5.transient_up		fgd141-380_at
fg02824	FGSG_02824					FG5.stays_down		fgd141-390_at;fg02824_s_at;fg02824_at
fg02833	FGSG_02833				FG2.01			fgd141-510_at
fg02835	FGSG_02835				FG2.01			fgd141-530_at
fg02839	FGSG_02839				FG2.10			fgd142-50_at
fg02840	FGSG_02840						FG6.stays_down	fgd142-70_at
fg02842	FGSG_02842					FG5.stays_up	FG6.stays_up	fg02842_s_at;fgd142-90_at
fg02843	FGSG_02843				FG2.-10	FG5.stays_down		fgd142-100_at
fg02846	FGSG_02846			FG1.stays_up			FG6.transient_down	fg02846_s_at;fgd142-140_at
fg02848	FGSG_02848				FG2.10			fgd142-160_at
fg02858	FGSG_02858					FG5.stays_up		fgd142-280_at
fg02859	FGSG_12563			FG1.stays_up				fgd142-290_at
fg02861	FGSG_02861					FG5.transient_up	FG6.stays_up	fgd142-310_at
fg02863	FGSG_02863					FG5.transient_down		fgd142-340_at
fg02869	FGSG_02869				FG2.10	FG5.transient_up		fg02869_s_at;fgd142-400_at
fg02871	FGSG_02871				FG2.10			fgd142-420_at
fg02872	FGSG_02872				FG2.10	FG5.stays_up		fgd142-430_at
fg02875	FGSG_02875						FG6.stays_down	fgd142-460_at
fg02876	FGSG_02876					FG5.transient_up		fgd142-470_at
fg02877	FGSG_02877					FG5.transient_up		fgd142-490_at;fg02877_s_at
fg02878	FGSG_02878					FG5.transient_up	FG6.stays_up	fgd142-500_at
fg02879	FGSG_12560;FGSG_12561					FG5.stays_down	FG6.stays_down	fgd142-520_at
fg02880	FGSG_02880				FG2.01			fgd142-530_at
fg02881	FGSG_02881				FG2.01	FG5.stays_up/transient_up		fg02881_at;fg02881_s_at;fgd142-540_at
fg02882	FGSG_02882				FG2.01	FG5.transient_up		fgd142-550_at
fg02883	FGSG_02883					FG5.transient_up		fgd142-560_at
fg02891	FGSG_02891				FG2.11			fgd142-650_at
fg02893	FGSG_02893						FG6.stays_down	fgd142-670_at
fg02894	FGSG_02894				FG2.10	FG5.transient_up		fgd142-680_at
fg02899	FGSG_02899						FG6.stays_down	fg02899_s_at;fgd142-740_at
fg02901	FGSG_02901					FG5.stays_down	FG6.stays_down	fgd142-770_at
fg02903	FGSG_02903				FG2.01			fgd143-10_at
fg02904	FGSG_02904					FG5.stays_up	FG6.stays_up	fgd143-20_s_at;fg02904_at
fg02907	FGSG_02907					FG5.transient_up		fgd143-70_s_at
fg02914	FGSG_02914			FG1.stays_up			FG6.stays_down	fgd143-150_at
fg02915	FGSG_02915			FG1.stays_up			FG6.stays_down	fgd143-160_at
fg02918	FGSG_02918				FG2.-10	FG5.stays_down		fgd143-200_at
fg02924	FGSG_02924				FG2.01			fgd143-260_at
fg02930	FGSG_02930					FG5.stays_down	FG6.transient_down	fg02930_s_at;fgd143-340_at
fg02932	FGSG_02932				FG2.0-1			fg02932_at;fg02932_s_at;fgd143-360_at
fg02936	FGSG_02936				FG2.-10		FG6.stays_down	fgd143-410_at
fg02937	FGSG_02937					FG5.transient_down		fgd143-420_at
fg02939	FGSG_02939	D	bZIP_2		FG2.-10			fgd144-30_s_at;fgd144-30_at;fg02939_at
fg02941	FGSG_02941				FG2.01			fgd144-60_at
fg02944	FGSG_02944				FG2.01	FG5.stays_down		fgd144-90_at
fg02945	FGSG_02945					FG5.transient_up		fgd144-100_at
fg02947	FGSG_02947					FG5.stays_up/transient_up	FG6.stays_up	fgd144-130_at;fg02947_at
fg02948	FGSG_02948				FG2.10	FG5.stays_up		fgd144-140_at
fg02953	FGSG_02953					FG5.stays_up	FG6.stays_up	fgd144-210_at
fg02954	FGSG_02954					FG5.stays_up	FG6.stays_up	fgd144-220_at
fg02955	FGSG_02955					FG5.stays_up	FG6.stays_up	fgd144-230_at
fg02958	FGSG_02958				FG2.10			fgd145-20_at
fg02961	FGSG_02961					FG5.transient_up		fgd145-50_at
fg02963	FGSG_02963					FG5.stays_down	FG6.stays_down	fgd145-70_at
fg02969	FGSG_02969	D	Zn_clus			FG5.stays_up		fgd145-130_at
fg02974	FGSG_02974			FG1.stays_up	FG2.01			fgd145-210_at
fg02976	FGSG_02976				FG2.-11	FG5.stays_down	FG6.stays_down	fgd145-230_at
fg02984	FGSG_02984				FG2.-1-1	FG5.stays_down	FG6.stays_down	fg02984_s_at;fgd145-330_at
fg02986	FGSG_02986					FG5.stays_up		fgd145-380_at
fg02992	FGSG_02992				FG2.01			fgd145-430_at
fg03006	FGSG_03006					FG5.stays_up	FG6.transient_up	fgd145-560_at
fg03011	FGSG_03011				FG2.-1-1	FG5.stays_down	FG6.stays_down	fgd145-620_at
fg03012	FGSG_03012					FG5.stays_down	FG6.stays_down	fgd145-640_at;fg03012_at;fg03012_s_at
fg03017	FGSG_03017				FG2.-10	FG5.stays_down	FG6.stays_down	fgd146-60_at
fg03018	FGSG_03018				FG2.01			fgd146-80_at
fg03024	FGSG_03024			FG1.stays_up		FG5.stays_down	FG6.stays_down	fgd146-150_at;fg03024_s_at
fg03025	FGSG_03025					FG5.stays_down		fgd146-160_at
fg03027	FGSG_03027			FG1.stays_up				fgd146-180_at;fg03027_s_at
fg03033	FGSG_03033				FG2.-10			fgd146-250_at
fg03040	FGSG_03040	D	bZIP_1			FG5.transient_up		fgd146-330_at
fg03041	FGSG_03041						FG6.stays_down	fg03041_s_at
fg03042	FGSG_03042					FG5.transient_up		fgd146-350_at
fg03047	FGSG_03047					FG5.transient_up		fgd147-20_s_at
fg03048	FGSG_03048					FG5.transient_up		fgd147-30_at
fg03053	FGSG_12524;FGSG_12525					FG5.stays_up	FG6.stays_up	fgd147-80_at
fg03069	FGSG_03069						FG6.transient_down	fgd147-270_at
fg03072	FGSG_03072				FG2.01		FG6.stays_up	fgd147-310_at
fg03074	FGSG_03074						FG6.stays_up	fgd147-330_at
fg03076	FGSG_12518;FGSG_12519						FG6.stays_up	fgd147-350_at;fg03076_at
fg03080	FGSG_03080				FG2.01			fgd147-430_at;fg03080_s_at
fg03081	FGSG_03081					FG5.stays_down	FG6.stays_down	fgd147-440_at
fg03083	FGSG_03083				FG2.-1-1	FG5.stays_down		fgd147-470_at
fg03085	FGSG_03085					FG5.transient_up	FG6.stays_up	fgd147-500_at
fg03087	FGSG_03087				FG2.01		FG6.stays_up	fgd147-530_at
fg03089	FGSG_03089				FG2.10			fgd147-550_at
fg03090	FGSG_03090				FG2.01		FG6.transient_down	fgd147-560_at
fg03099	FGSG_03099				FG2.01			fgd148-80_at
fg03100	FGSG_03100					FG5.stays_down		fgd148-90_at;fg03100_at;fgd148-90_s_at
fg03101	FGSG_03101						FG6.stays_down	fgd148-100_at
fg03108	FGSG_03108				FG2.01			fgd148-220_at
fg03109	FGSG_03109				FG2.10	FG5.stays_up	FG6.stays_up	fgd148-230_at
fg03110	FGSG_03110				FG2.10			fgd148-240_at
fg03113	FGSG_03113				FG2.-1-1	FG5.stays_down		fgd148-270_at
fg03114	FGSG_03114						FG6.stays_down	fgd148-280_at
fg03118	FGSG_03118						FG6.stays_down	fgd148-350_at
fg03119	FGSG_03119					FG5.~		fgd148-360_at
fg03120	FGSG_03120					FG5.transient_down	FG6.transient_down	fgd148-370_at
fg03121	FGSG_03121					FG5.transient_down		fgd148-380_at
fg03124	FGSG_03124						FG6.stays_down	fgd148-430_at
fg03125	FGSG_03125			FG1.stays_up				fgd148-440_at
fg03126	FGSG_03126			FG1.stays_up	FG2.-10			fgd148-450_at
fg03128	FGSG_03128				FG2.10			fgd148-470_at
fg03130	FGSG_03130						FG6.stays_down	fgd148-520_at
fg03141	FGSG_03141				FG2.11			fg03141_s_at;fgd148-660_at
fg03143	FGSG_03143				FG2.10			fgd148-690_at;fg03143_s_at
fg03148	FGSG_03148				FG2.01			fgd148-750_at
fg03150	FGSG_03150					FG5.stays_down		fgd148-770_at
fg03152	FGSG_03152				FG2.10			fgd148-800_at
fg03154	FGSG_03154						FG6.stays_down	fgd148-820_at
fg03155	FGSG_03155				FG2.10			fg03155_s_at;fgd148-830_at
fg03157	FGSG_03157					FG5.stays_down	FG6.stays_down	fgd148-860_at
fg03159	FGSG_03159	D	Zn_clus		FG2.01			fg03159_s_at
fg03161	FGSG_03161				FG2.01			fgd148-900_at
fg03165	FGSG_03165						FG6.stays_up	fg03165_s_at;fgd148-940_at
fg03166	FGSG_03166				FG2.-1-1		FG6.stays_down	fgd148-950_at
fg03168	FGSG_03168				FG2.-10	FG5.stays_down		fgd148-980_at
fg03169	FGSG_03169				FG2.10			fgd148-990_at
fg03174	FGSG_03174				FG2.-11			fgd148-1040_at
fg03178	FGSG_03178						FG6.stays_down	fgd148-1080_at
fg03181	FGSG_03181					FG5.stays_up	FG6.transient_up	fgd148-1120_at
fg03184	FGSG_03184			FG1.stays_up	FG2.01		FG6.stays_down	fgd148-1150_at
fg03189	FGSG_03189			FG1.stays_up	FG2.-1-1		FG6.stays_up	fgd148-1240_at
fg03190	FGSG_03190						FG6.stays_up	fg03190_s_at;fgd148-1260_at
fg03191	FGSG_03191				FG2.-10	FG5.stays_down	FG6.stays_down	fgd148-1270_at
fg03192	FGSG_03192					FG5.stays_down	FG6.stays_down	fgd149-10_at
fg03199	FGSG_03199				FG2.-10	FG5.stays_down/~	FG6.stays_down	fg03199_at;fgd149-80_s_at
fg03201	FGSG_03201	D	Zn_clus		FG2.-10			fgd149-110_at
fg03202	FGSG_03202				FG2.-1-1			fgd149-120_at
fg03212	FGSG_03212			FG1.stays_up			FG6.stays_down	fgd149-240_at
fg03214	FGSG_03214	D	Zn_clus		FG2.01			fgd149-270_at
fg03229	FGSG_03229				FG2.-10			fgd150-100_at
fg03236	FGSG_03236				FG2.10	FG5.stays_up/transient_up	FG6.transient_up	fgd150-180_at;fg03236_s_at
fg03237	FGSG_03237				FG2.-10	FG5.stays_down	FG6.stays_down	fgd150-200_at
fg03241	FGSG_03241					FG5.stays_up		fg03241_at
fg03244	FGSG_03244				FG2.11	FG5.~	FG6.stays_down	fg03244_at;fgd150-300_at;fg03244_s_at
fg03245	FGSG_03245				FG2.01		FG6.stays_down	fgd150-320_at
fg03247	FGSG_03247					FG5.transient_up		fgd150-340_at
fg03250	FGSG_03250					FG5.stays_up		fgd150-370_at
fg03251	FGSG_03251					FG5.stays_up	FG6.stays_up	fgd150-380_at
fg03252	FGSG_03252				FG2.10			fgd150-400_at
fg03255	FGSG_03255						FG6.stays_up	fg03255_s_at
fg03259	FGSG_03259				FG2.-10			fgd150-470_at
fg03264	FGSG_03264			FG1.stays_up	FG2.0-1		FG6.stays_down	fgd150-520_at
fg03269	FGSG_03269				FG2.-10			fgd150-590_at
fg03272	FGSG_03272					FG5.transient_up		fgd150-630_at
fg03273	FGSG_03273				FG2.-10	FG5.stays_down		fgd150-640_at
fg03274	FGSG_03274						FG6.stays_down	fgd150-650_at
fg03275	FGSG_03275						FG6.stays_down	fgd150-660_at
fg03276	FGSG_03276					FG5.transient_down		fg03276_s_at;fgd150-670_at
fg03277	FGSG_03277				FG2.10			fgd150-680_at
fg03279	FGSG_03279						FG6.stays_up	fgd150-700_at
fg03283	FGSG_03283					FG5.transient_up	FG6.stays_up	fgd150-740_at
fg03284	FGSG_03284				FG2.-1-1			fgd150-750_at
fg03286	FGSG_03286				FG2.-1-1	FG5.stays_down		fgd150-770_at
fg03290	FGSG_03290						FG6.stays_up	fgd150-820_at
fg03291	FGSG_03291				FG2.0-1			fgd150-830_at
fg03292	FGSG_03292	D	Zn_clus				FG6.stays_down	fgd150-840_at
fg03297	FGSG_03297					FG5.stays_up		fgd150-900_at
fg03300	FGSG_03300					FG5.transient_up		fgd150-940_at
fg03311	FGSG_03311			FG1.stays_up	FG2.-11	FG5.transient_down		fg03311_s_at
fg03312	FGSG_03312					FG5.stays_up		fgd151-60_at
fg03315	FGSG_03315			FG1.stays_up			FG6.stays_down	fgd151-120_at
fg03316	FGSG_03316						FG6.stays_down	fgd151-130_at
fg03317	FGSG_03317				FG2.-1-1			fg03317_s_at
fg03319	FGSG_03319					FG5.stays_down	FG6.stays_down	fgd151-160_at
fg03321	FGSG_03321					FG5.stays_up	FG6.stays_up	fgd151-190_at
fg03324	FGSG_12458;FGSG_12459				FG2.0-1		FG6.stays_down	fg03324_s_at;fgd151-220_at
fg03326	FGSG_03326				FG2.11/10		FG6.stays_up	fg03326_s_at;fgd151-240_at
fg03327	FGSG_03327	D	Zn_clus		FG2.01			fgd151-250_at;fg03327_s_at
fg03338	FGSG_03338					FG5.transient_up		fgd152-130_at
fg03339	FGSG_03339					FG5.stays_up	FG6.stays_up	fgd152-150_at
fg03341	FGSG_03341				FG2.-10	FG5.stays_down		fgd152-190_at;fg03341_s_at
fg03342	FGSG_03342				FG2.10			fgd152-200_at
fg03345	FGSG_03345				FG2.10	FG5.transient_up	FG6.stays_up	fgd152-230_at
fg03349	FGSG_03349						FG6.transient_up	fgd152-270_at
fg03350	FGSG_03350				FG2.10			fgd153-10_s_at;fg03350_at
fg03353	FGSG_03353				FG2.11			fgd153-40_at
fg03354	FGSG_03354						FG6.stays_down	fgd153-50_at
fg03359	FGSG_03359					FG5.stays_up/transient_up/~	FG6.stays_up/transient_up	fgd153-100_at;fg03359_s_at;fg03359_at
fg03364	FGSG_03364						FG6.stays_down	fgd153-150_at
fg03365	FGSG_03365						FG6.stays_down	fgd153-160_at;fg03365_s_at
fg03368	FGSG_03368					FG5.stays_up	FG6.stays_up	fgd153-190_at
fg03369	FGSG_03369				FG2.01			fgd153-200_at
fg03370	FGSG_03370						FG6.transient_down	fgd153-220_at
fg03371	FGSG_03371					FG5.stays_up		fgd153-230_at
fg03372	FGSG_03372					FG5.stays_up		fgd153-240_at
fg03375	FGSG_03375				FG2.01			fgd153-290_at
fg03378	FGSG_03378				FG2.01		FG6.stays_down	fgd153-320_at
fg03379	FGSG_03379				FG2.-10			fgd153-340_at
fg03380	FGSG_03380;FGSG_03379						FG6.transient_down	fgd153-350_at;fg03380_s_at
fg03386	FGSG_03386					FG5.stays_up		fgd154-90_at
fg03388	FGSG_03388					FG5.stays_up		fgd154-110_at
fg03390	FGSG_03390	D	Zn_clus		FG2.01	FG5.stays_down		fgd154-130_at
fg03393	FGSG_03393				FG2.-11			fgd154-160_at
fg03394	FGSG_03394					FG5.transient_down	FG6.stays_down	fgd154-170_at
fg03395	FGSG_03395				FG2.01			fgd154-180_at
fg03397	FGSG_12444;FGSG_12445						FG6.stays_down	fgd154-200_at
fg03400	FGSG_03400				FG2.-1-1	FG5.transient_down		fgd154-230_at
fg03402	FGSG_03402					FG5.stays_down	FG6.stays_down	fgd154-250_at
fg03403	FGSG_03403					FG5.stays_up		fgd154-260_at
fg03407	FGSG_03407				FG2.10			fg03407_at;fgd155-10_at;fg03407_s_at
fg03415	FGSG_03415	D	Zn_clus		FG2.01			fg03415_s_at
fg03417	FGSG_03417						FG6.stays_down	fgd157-10_at
fg03425	FGSG_03425				FG2.01			fg03425_at;fgd157-110_at
fg03430	FGSG_03430					FG5.stays_down	FG6.stays_down	fgd157-170_at
fg03432	FGSG_03432			FG1.stays_up	FG2.-1-1	FG5.~		fgd157-190_at
fg03435	FGSG_03435				FG2.01			fgd157-220_at
fg03438	FGSG_03438					FG5.stays_down		fgd157-250_at
fg03439	FGSG_03439				FG2.11			fg03439_at;fgd157-260_at;fg03439_s_at
fg03444	FGSG_03444					FG5.stays_up	FG6.stays_up	fgd158-50_at
fg03450	FGSG_03450						FG6.stays_down	fg03450_s_at;fgd158-120_at
fg03451	FGSG_03451					FG5.stays_down		fg03451_s_at
fg03457	FGSG_03457						FG6.stays_down	fgd158-190_at
fg03459	FGSG_03459						FG6.stays_down	fgd158-220_at
fg03460	FGSG_03460				FG2.01	FG5.stays_down		fgd158-230_at
fg03461	FGSG_12428;FGSG_12429				FG2.01			fgd158-240_at
fg03463	FGSG_03463				FG2.10	FG5.transient_up		fg03463_s_at
fg03466	FGSG_03466			FG1.stays_up			FG6.~	fgd158-300_at
fg03467	FGSG_03467			FG1.stays_up				fgd158-310_at
fg03470	FGSG_03470					FG5.stays_up	FG6.stays_up	fgd158-360_at
fg03472	FGSG_03472					FG5.stays_up		fgd158-390_at;fg03472_s_at
fg03475	FGSG_03475				FG2.-10	FG5.stays_down		fgd158-420_at
fg03476	FGSG_03476				FG2.01			fg03476_s_at;fg03476_at
fg03479	FGSG_03479					FG5.stays_up		fg03479_s_at;fg03479_at;fgd158-450_at
fg03481	FGSG_03481				FG2.10			fgd158-470_at;fg03481_s_at
fg03483	FGSG_03483						FG6.stays_down	fgd158-490_at
fg03487	FGSG_03487	D	Zn_clus		FG2.01			fgd158-530_at
fg03495	FGSG_03495				FG2.10	FG5.stays_up		fgd159-50_at
fg03499	FGSG_03499					FG5.stays_up	FG6.stays_up	fgd159-100_at
fg03502	FGSG_03502					FG5.transient_down	FG6.stays_down	fgd159-150_at
fg03509	FGSG_03509					FG5.transient_up		fgd159-240_at
fg03512	FGSG_03512				FG2.-10	FG5.stays_down		fgd159-270_at
fg03513	FGSG_03513					FG5.transient_up		fgd159-280_at
fg03518	FGSG_03518					FG5.stays_down	FG6.stays_down	fgd159-340_at
fg03519	FGSG_03519						FG6.stays_down	fgd159-350_at;fg03519_s_at
fg03520	FGSG_03520						FG6.stays_down	fgd159-360_at
fg03521	FGSG_03521						FG6.stays_down	fgd159-370_at
fg03522	FGSG_03522				FG2.10	FG5.transient_up		fgd159-380_at
fg03525	FGSG_03525					FG5.transient_up		fgd159-410_at
fg03529	FGSG_03529					FG5.stays_down		fgd159-450_at
fg03535	FGSG_03535			FG1.stays_up			FG6.stays_down	fgd159-530_at
fg03537	FGSG_03537			FG1.transient_up				fgd159-550_at
fg03539	FGSG_03539			FG1.stays_up			FG6.stays_down	fg03539_at
fg03543	FGSG_03543			FG1.stays_up				fgd159-600_at
fg03544	FGSG_03544						FG6.stays_up	fg03544_s_at;fgd159-610_at
fg03546	FGSG_03546					FG5.stays_down		fgd159-640_at
fg03550	FGSG_03550					FG5.stays_up	FG6.stays_up	fgd159-680_at
fg03552	FGSG_03552					FG5.transient_up		fgd159-700_at
fg03554	FGSG_03554			FG1.stays_up				fgd159-720_at
fg03555	FGSG_03555					FG5.stays_up	FG6.stays_up	fgd159-730_at
fg03561	FGSG_03561				FG2.10	FG5.stays_up		fgd159-790_at
fg03563	FGSG_03563					FG5.~		fgd159-820_at
fg03566	FGSG_03566	D	Zn_clus		FG2.-1-1			fg03566_at
fg03567	FGSG_03567				FG2.-1-1	FG5.stays_down	FG6.stays_down	fgd160-20_at
fg03568	FGSG_03568				FG2.-10			fgd160-30_at
fg03570	FGSG_03570					FG5.transient_up	FG6.transient_up	fgd160-50_at
fg03572	FGSG_12413;FGSG_12414					FG5.stays_up	FG6.stays_up	fgd160-70_at
fg03573	FGSG_03573					FG5.stays_up	FG6.stays_up	fg03573_s_at;fgd160-80_at
fg03575	FGSG_03575				FG2.-10		FG6.stays_down	fgd160-100_at
fg03585	FGSG_03585			FG1.stays_up		FG5.stays_down	FG6.stays_down	fgd160-230_at
fg03586	FGSG_03586					FG5.~	FG6.stays_down	fg03586_at
fg03588	FGSG_03588				FG2.10			fgd160-270_at
fg03589	FGSG_03589				FG2.10			fgd160-280_at;fg03589_s_at
fg03590	FGSG_03590					FG5.stays_down	FG6.stays_down	fgd160-290_at
fg03591	FGSG_03591				FG2.10			fgd160-300_at
fg03592	FGSG_03592				FG2.11	FG5.transient_up		fgd160-310_at
fg03594	FGSG_03594						FG6.transient_down	fgd160-330_at
fg03596	FGSG_03596					FG5.stays_up	FG6.stays_up	fgd160-350_at
fg03600	FGSG_03600						FG6.stays_down	fg03600_s_at;fgd160-420_at
fg03606	FGSG_03606	D	-		FG2.01			fgd160-500_at
fg03611	FGSG_03611						FG6.stays_down	fgd160-570_at
fg03615	FGSG_03615				FG2.10	FG5.transient_up		fgd160-610_at
fg03616	FGSG_03616				FG2.10	FG5.stays_up		fgd160-620_at
fg03619	FGSG_03619				FG2.11			fgd160-670_at
fg03620	FGSG_03620				FG2.11			fg03620_s_at
fg03621	FGSG_03621					FG5.stays_up	FG6.stays_up	fgd160-690_at
fg03626	FGSG_03626				FG2.-10	FG5.stays_down	FG6.stays_down	fgd160-750_at
fg03627	FGSG_03627				FG2.-10	FG5.stays_down/~		fg03627_at;fgd160-760_at;fg03627_s_at
fg03629	FGSG_03629				FG2.-1-1			fgd160-790_at
fg03630	FGSG_03630				FG2.-10	FG5.stays_down		fgd160-800_at
fg03632	FGSG_03632			FG1.stays_up		FG5.stays_down	FG6.stays_down	fgd160-820_at
fg03633	FGSG_03633				FG2.10			fgd160-830_at
fg03635	FGSG_03635			FG1.stays_up	FG2.-10	FG5.stays_down	FG6.stays_down	fg03635_s_at;fgd160-850_at
fg03639	FGSG_03639					FG5.transient_down		fgd160-890_at
fg03641	FGSG_03641					FG5.~	FG6.stays_down	fgd160-930_at
fg03643	FGSG_03643					FG5.transient_down		fgd160-950_at
fg03646	FGSG_03646					FG5.transient_up		fgd160-980_at
fg03647	FGSG_03647				FG2.-10			fgd160-990_at
fg03648	FGSG_03648				FG2.-11		FG6.transient_down	fgd160-1000_at
fg03649	FGSG_03649	D	-		FG2.01			fgd160-1010_at
fg03650	FGSG_03650						FG6.stays_down	fgd160-1020_at
fg03652	FGSG_03652				FG2.10			fgd160-1050_at
fg03654	FGSG_03654						FG6.transient_down	fgd160-1070_at
fg03655	FGSG_03655				FG2.-10			fgd160-1080_at
fg03657	FGSG_03657				FG2.10			fgd160-1100_at
fg03662	FGSG_03662			FG1.stays_up		FG5.transient_down	FG6.stays_down	fgd160-1160_at
fg03663	FGSG_12399;FGSG_12400	D	Zn_clus				FG6.stays_down	fgd160-1170_at
fg03667	FGSG_03667			FG1.stays_up				fg03667_s_at
fg03668	FGSG_03668				FG2.-10	FG5.stays_down		fgd160-1230_at
fg03671	FGSG_03671					FG5.transient_down	FG6.stays_down	fgd161-20_at
fg03672	FGSG_03672					FG5.~		fgd161-30_at
fg03673	FGSG_03673					FG5.stays_up		fgd161-40_at
fg03674	FGSG_03674				FG2.10		FG6.stays_down	fgd161-50_at
fg03680	FGSG_03680				FG2.1-1	FG5.stays_up	FG6.stays_up/transient_up	fg03680_s_at;fgd161-110_at
fg03685	FGSG_03685				FG2.-10			fgd161-160_at
fg03686	FGSG_03686				FG2.-10			fgd161-170_at
fg03689	FGSG_03689					FG5.stays_up	FG6.stays_up	fgd161-200_at;fg03689_at;fg03689_s_at
fg03697	FGSG_03697					FG5.transient_up		fg03697_s_at;fgd161-300_at
fg03698	FGSG_03698					FG5.stays_up		fgd161-320_at
fg03700	FGSG_03700					FG5.transient_down	FG6.stays_down	fgd161-350_at
fg03701	FGSG_03701					FG5.stays_up		fg03701_s_at
fg03703	FGSG_03703				FG2.01			fgd161-390_at
fg03704	FGSG_03704					FG5.stays_up	FG6.stays_up	fg03704_s_at;fgd161-400_at
fg03706	FGSG_03706					FG5.stays_down		fgd161-420_at
fg03708	FGSG_03708					FG5.stays_down	FG6.stays_down	fgd162-30_at
fg03709	FGSG_03709				FG2.-10			fgd162-40_at
fg03712					FG2.-11/-10			fgd162-80_at;fg03712_at;fgd162-80_s_at
fg03715	FGSG_03715					FG5.stays_down		fgd162-110_at
fg03716	FGSG_03716				FG2.01			fgd162-130_at
fg03717	FGSG_03717			FG1.stays_up				fgd162-140_at
fg03718	FGSG_03718						FG6.stays_down	fgd162-150_at
fg03727	FGSG_03727	D	Zn_clus		FG2.01	FG5.stays_up		fgd162-260_at
fg03735	FGSG_03735					FG5.stays_up		fg03735_at
fg03737	FGSG_03737					FG5.stays_up		fgd162-360_at
fg03738	FGSG_03738					FG5.stays_up		fgd162-370_at
fg03739	FGSG_03739					FG5.stays_up		fg03739_at;fgd162-380_at
fg03742	FGSG_03742						FG6.stays_down	fgd162-420_at
fg03745	FGSG_03745				FG2.-1-1		FG6.stays_down	fgd162-450_at
fg03746	FGSG_03746				FG2.-1-1			fgd162-460_at
fg03747	FGSG_03747				FG2.-1-1			fgd162-470_at
fg03748	FGSG_03748				FG2.10	FG5.transient_up		fgd162-480_at
fg03752	FGSG_03752				FG2.01			fgd163-50_at
fg03755	FGSG_03755			FG1.stays_up		FG5.stays_down		fgd163-90_at
fg03759	FGSG_03759				FG2.-1-1			fgd163-140_at
fg03762	FGSG_03762					FG5.stays_up		fgd163-170_at
fg03765	FGSG_03765					FG5.stays_down	FG6.stays_down	fgd163-210_at
fg03766	FGSG_03766			FG1.stays_up	FG2.-1-1			fg03766_at;fgd163-230_at;fg03766_s_at
fg03767	FGSG_03767			FG1.stays_up			FG6.stays_down	fgd163-240_at
fg03769	FGSG_03769					FG5.stays_down	FG6.stays_down	fgd163-260_at
fg03771	FGSG_03771			FG1.stays_up				fgd163-280_at
fg03774	FGSG_03774				FG2.01			fgd163-310_at
fg03775	FGSG_03775					FG5.stays_up	FG6.stays_up	fgd163-320_at
fg03777	FGSG_03777				FG2.-11			fgd163-340_at
fg03779	FGSG_03779					FG5.stays_down	FG6.stays_down	fgd163-360_at;fg03779_s_at
fg03783	FGSG_03783	D	-		FG2.-1-1	FG5.transient_down	FG6.stays_down	fgd163-410_at
fg03786	FGSG_03786	D	Zn_clus		FG2.01	FG5.~		fgd163-440_at
fg03788	FGSG_03788					FG5.transient_up		fgd163-460_at
fg03789	FGSG_03789				FG2.01	FG5.stays_up	FG6.stays_up	fgd163-470_at
fg03792	FGSG_03792					FG5.stays_down		fgd164-10_at
fg03798	FGSG_03798					FG5.stays_down/~		fg03798_s_at;fgd164-70_at
fg03801	FGSG_03801					FG5.stays_down		fgd164-100_at
fg03804	FGSG_03804			FG1.stays_up			FG6.transient_down	fgd165-30_at
fg03810	FGSG_03810				FG2.-10			fgd165-110_at
fg03811	FGSG_03811				FG2.0-1		FG6.stays_down	fgd165-120_at
fg03812	FGSG_03812						FG6.stays_down	fgd165-130_at
fg03814	FGSG_03814					FG5.transient_up		fgd165-150_at
fg03815	FGSG_03815						FG6.stays_down	fg03815_at;fgd165-160_at;fg03815_s_at
fg03819	FGSG_03819				FG2.-1-1			fgd166-20_at
fg03821	FGSG_03821					FG5.stays_down		fg03821_at;fgd166-70_s_at
fg03827	FGSG_03827						FG6.stays_up	fgd166-130_at;fg03827_at
fg03828	FGSG_03828			FG1.stays_up		FG5.transient_down		fgd166-140_at
fg03834	FGSG_03834						FG6.stays_up	fg03834_at
fg03835	FGSG_03835				FG2.-10			fgd166-210_at;fg03835_s_at
fg03836	FGSG_03836					FG5.stays_down		fg03836_s_at
fg03840	FGSG_03840					FG5.transient_up		fg03840_s_at;fg03840_at;fgd166-260_at
fg03845	FGSG_03845						FG6.transient_up	fg03845_s_at;fgd166-330_at
fg03847	FGSG_03847				FG2.-1-1			fg03847_s_at;fgd166-350_at
fg03851	FGSG_03851						FG6.stays_up	fgd166-410_at
fg03854	FGSG_03854				FG2.-1-1	FG5.stays_down		fgd167-10_at
fg03856	FGSG_03856					FG5.transient_up		fgd167-30_at
fg03858	FGSG_03858			FG1.stays_up	FG2.-10			fgd167-50_at
fg03861	FGSG_03861	D	Zn_clus				FG6.stays_down	fgd167-80_at;fgd167-80_s_at;fg03861_at
fg03869	FGSG_03869				FG2.-10			fgd167-210_at
fg03879	FGSG_03879				FG2.01			fgd168-90_at
fg03880	FGSG_03880				FG2.01			fgd168-100_at
fg03881	FGSG_03881	D	-		FG2.01		FG6.stays_up	fgd168-110_at
fg03882	FGSG_03882					FG5.transient_up		fgd168-120_at
fg03884	FGSG_03884					FG5.transient_up		fgd168-160_at
fg03885	FGSG_12352;FGSG_12353				FG2.10			fgd168-170_at
fg03894	FGSG_03894				FG2.11			fgd168-270_at
fg03898	FGSG_03898			FG1.stays_up	FG2.10			fgd168-320_at
fg03900	FGSG_03900						FG6.stays_up	fgd168-340_at;fg03900_s_at
fg03907	FGSG_03907						FG6.stays_down	fgd168-410_at
fg03909	FGSG_03909					FG5.transient_up		fgd168-430_at
fg03912	FGSG_03912	D	Zn_clus			FG5.transient_up		fgd168-470_at
fg03917	FGSG_03917				FG2.-11			fgd168-530_at
fg03920	FGSG_03920					FG5.stays_up		fgd168-560_at
fg03921	FGSG_03921				FG2.10	FG5.transient_up		fgd168-570_at
fg03925	FGSG_03925				FG2.10			fgd168-610_at
fg03927	FGSG_03927				FG2.10			fgd168-630_at
fg03931	FGSG_03931				FG2.10			fgd168-680_at
fg03932	FGSG_03932					FG5.stays_down	FG6.stays_down	fgd168-690_at
fg03933	FGSG_03933					FG5.stays_down	FG6.stays_down	fgd168-700_at
fg03934	FGSG_03934			FG1.stays_up		FG5.stays_down	FG6.stays_down	fgd168-710_at;fg03934_at
fg03935	FGSG_03935			FG1.stays_up		FG5.stays_down	FG6.stays_down	fgd168-720_at
fg03936	FGSG_03936			FG1.stays_up		FG5.stays_down	FG6.stays_down	fgd168-730_at
fg03937	FGSG_03937					FG5.stays_up		fgd168-740_at
fg03940	FGSG_03940						FG6.stays_up	fgd168-780_at
fg03942	FGSG_03942				FG2.01			fgd168-800_at
fg03946	FGSG_03946			FG1.stays_up				fgd168-860_at;fg03946_s_at
fg03947	FGSG_03947				FG2.-10	FG5.~		fgd168-870_at
fg03951	FGSG_03951						FG6.stays_down	fgd168-930_at
fg03954	FGSG_03954						FG6.transient_down	fgd168-960_at
fg03957	FGSG_03957				FG2.10			fgd168-1000_at
fg03962	FGSG_03962				FG2.-10		FG6.stays_down	fgd168-1050_at
fg03963	FGSG_03963					FG5.stays_up		fgd168-1060_at;fg03963_at
fg03965	FGSG_03965			FG1.stays_down				fg03965_at
fg03966	FGSG_03966				FG2.-10	FG5.stays_down	FG6.stays_down	fgd168-1090_at
fg03967	FGSG_03967					FG5.stays_up	FG6.stays_up	fgd168-1100_at
fg03969	FGSG_03969				FG2.10	FG5.stays_up	FG6.transient_up	fgd168-1120_at
fg03978	FGSG_03978						FG6.transient_down	fgd168-1220_at
fg03980	FGSG_03980						FG6.stays_down	fgd168-1240_at
fg03981	FGSG_03981			FG1.stays_up			FG6.stays_down	fg03981_s_at;fgd168-1260_at
fg03986	FGSG_03986			FG1.stays_up			FG6.stays_down	fgd168-1310_at
fg03987	FGSG_03987			FG1.stays_up		FG5.transient_down		fgd168-1320_at
fg03988	FGSG_03988			FG1.stays_up	FG2.11		FG6.transient_down	fgd168-1340_at
fg03992	FGSG_03992			FG1.stays_up	FG2.-10		FG6.transient_down	fgd168-1380_at
fg03993	FGSG_03993			FG1.stays_up				fg03993_at;fgd168-1390_at
fg03994	FGSG_03994			FG1.stays_up				fgd168-1400_at
fg03995	FGSG_03995				FG2.10			fgd168-1410_at
fg03998	FGSG_03998						FG6.stays_down	fgd168-1460_at
fg04001	FGSG_04001					FG5.stays_up	FG6.stays_up	fg04001_at;fgd168-1490_at
fg04002	FGSG_04002			FG1.stays_up				fgd168-1510_at
fg04003	FGSG_04003						FG6.transient_down	fgd168-1520_at
fg04009	FGSG_04009					FG5.stays_up		fg04009_s_at
fg04014	FGSG_04014					FG5.transient_up		fgd168-1640_at
fg04015	FGSG_04015					FG5.transient_down	FG6.stays_down	fgd168-1650_at
fg04016	FGSG_04016				FG2.-10			fgd168-1660_at
fg04018	FGSG_04018					FG5.stays_up		fgd168-1680_at
fg04022	FGSG_04022					FG5.transient_up		fg04022_s_at
fg04032	FGSG_04032						FG6.transient_down	fgd168-1820_at
fg04035	FGSG_04035	D	HLH		FG2.0-1		FG6.stays_down	fgd168-1850_at
fg04038	FGSG_04038				FG2.01			fgd169-20_at
fg04040	FGSG_04040				FG2.11			fgd169-40_at
fg04041	FGSG_04041					FG5.stays_down	FG6.stays_down	fgd169-50_at
fg04045	FGSG_04045				FG2.10			fgd169-100_at
fg04047	FGSG_04047					FG5.stays_up		fgd169-120_at;fg04047_at
fg04048	FGSG_04048					FG5.stays_up	FG6.stays_up	fgd169-130_at
fg04049	FGSG_04049					FG5.stays_up	FG6.stays_up	fgd169-140_at
fg04052	FGSG_04052			FG1.stays_up				fg04052_s_at;fgd169-170_at
fg04056	FGSG_12325;FGSG_12326					FG5.stays_up	FG6.stays_up	fgd170-30_at
fg04063	FGSG_04063				FG2.1-1			fgd172-80_at
fg04064	FGSG_04064					FG5.~		fgd172-100_at
fg04067	FGSG_04067					FG5.transient_down		fgd172-130_at;fg04067_at
fg04068	FGSG_04068				FG2.0-1		FG6.stays_down	fgd172-140_at;fg04068_s_at
fg04071	FGSG_04071			FG1.stays_up				fgd173-20_at
fg04072	FGSG_04072				FG2.01		FG6.stays_up	fgd173-30_at
fg04074	FGSG_04074				FG2.-1-1	FG5.stays_down	FG6.stays_down	fgd173-60_at
fg04076	FGSG_12313;FGSG_12314					FG5.stays_up	FG6.transient_up	fg04076_at;fgd173-90_s_at
fg04078	FGSG_04078						FG6.stays_down	fg04078_s_at;fgd175-10_at
fg04079	FGSG_04079				FG2.10	FG5.stays_up	FG6.stays_up	fgd175-40_at
fg04080	FGSG_04080					FG5.stays_up		fgd175-70_s_at;fg04080_at
fg04082	FGSG_04082					FG5.stays_up		fgd177-10_at
fg04083	FGSG_04083	D	zf-C2H2				FG6.stays_down	fgd177-30_at
fg04086	FGSG_04086					FG5.stays_up		fgd179-30_s_at;fg04086_at
fg04091	FGSG_04091				FG2.01			fg04091_s_at
fg04092	FGSG_04092						FG6.stays_down	fgd179-80_at
fg04093	FGSG_04093				FG2.10	FG5.transient_up		fg04093_at;fgd179-90_s_at
fg04097	FGSG_04097					FG5.stays_up	FG6.transient_up	fg04097_s_at
fg04099	FGSG_04099					FG5.stays_up	FG6.stays_up	fgd179-180_at
fg04107	FGSG_04107			FG1.stays_up	FG2.01			fgd179-300_at
fg04119	FGSG_04119					FG5.stays_down		fgd179-450_at
fg04121	FGSG_04121					FG5.transient_down		fgd179-470_at
fg04126	FGSG_04126			FG1.stays_up				fgd179-530_at
fg04128	FGSG_04128				FG2.-1-1			fgd179-550_at
fg04129	FGSG_04129						FG6.stays_down	fgd179-560_at
fg04135	FGSG_04135						FG6.stays_up	fgd180-30_at
fg04136	FGSG_04136			FG1.stays_up				fgd180-40_at
fg04137	FGSG_04137			FG1.stays_up		FG5.transient_down		fg04137_s_at;fgd180-50_at
fg04138	FGSG_04138					FG5.stays_up	FG6.stays_up	fg04138_s_at
fg04148	FGSG_04148						FG6.stays_up	fgd182-20_at
fg04149	FGSG_04149			FG1.stays_up		FG5.transient_down		fg04149_s_at;fgd182-30_at
fg04151	FGSG_04151					FG5.stays_up	FG6.stays_up	fgd182-50_at
fg04153	FGSG_04153				FG2.10		FG6.stays_up	fg04153_s_at;fgd182-80_at
fg04155	FGSG_04155			FG1.stays_up	FG2.01			fgd183-20_s_at;fg04155_at
fg04157	FGSG_04157			FG1.~				fgd183-40_at
fg04160	FGSG_04160						FG6.stays_down	fgd183-80_at
fg04161	FGSG_04161						FG6.stays_down	fgd183-90_at
fg04162	FGSG_04162					FG5.stays_up	FG6.stays_up	fgd183-100_at
fg04163	FGSG_04163					FG5.transient_up		fgd183-110_at
fg04169	FGSG_04169					FG5.~		fgd183-170_at
fg04170	FGSG_04170	D	-		FG2.01	FG5.stays_down		fgd183-180_at
fg04171	FGSG_04171					FG5.stays_down		fgd183-190_at
fg04174	FGSG_04174				FG2.-1-1			fgd183-220_at
fg04175	FGSG_04175				FG2.-1-1			fgd183-230_at
fg04176	FGSG_04176			FG1.stays_up		FG5.transient_down		fgd183-240_at
fg04178	FGSG_04178						FG6.stays_up	fgd184-10_at
fg04179	FGSG_04179					FG5.stays_up	FG6.stays_up	fgd185-10_at
fg04180	FGSG_04180					FG5.transient_up		fgd185-20_at
fg04181	FGSG_04181			FG1.stays_up				fgd185-30_s_at;fg04181_at
fg04182	FGSG_04182						FG6.stays_down	fgd185-40_at
fg04183	FGSG_04183						FG6.stays_down	fgd185-60_s_at;fgd185-60_at;fg04183_at
fg04191	FGSG_04191	D	Zn_clus				FG6.transient_up	fg04191_s_at;fgd185-140_at
fg04192	FGSG_04192				FG2.0-1			fgd185-150_at
fg04194	FGSG_04194			FG1.stays_up	FG2.11			fgd185-170_at
fg04199	FGSG_04199						FG6.stays_down	fgd185-220_at
fg04200	FGSG_04200					FG5.stays_up		fgd185-230_at
fg04208	FGSG_04208				FG2.-10		FG6.stays_down	fgd185-330_at
fg04210	FGSG_04210					FG5.stays_down		fgd185-350_at
fg04212	FGSG_04212				FG2.-1-1	FG5.transient_down		fgd185-370_at
fg04214	FGSG_04214					FG5.stays_up		fgd185-420_at
fg04216	FGSG_04216				FG2.01			fgd185-440_at
fg04223	FGSG_04223			FG1.~	FG2.-10			fgd185-520_at
fg04227	FGSG_04227				FG2.01			fgd185-580_at
fg04229	FGSG_04229						FG6.stays_up	fgd185-630_at
fg04230	FGSG_04230				FG2.-1-1			fgd185-640_at
fg04231	FGSG_04231						FG6.stays_down	fgd185-650_at
fg04232	FGSG_04232					FG5.transient_down		fgd185-660_at
fg04234	FGSG_04234						FG6.stays_down	fgd185-680_at
fg04235	FGSG_04235						FG6.stays_up	fgd185-690_at
fg04236	FGSG_04236					FG5.stays_up	FG6.transient_up	fgd185-700_at
fg04237	FGSG_04237					FG5.transient_down	FG6.stays_down	fgd185-710_at;fg04237_s_at
fg04240	FGSG_04240						FG6.stays_down	fg04240_s_at;fgd185-740_at
fg04243	FGSG_04243				FG2.10			fgd185-780_at
fg04244	FGSG_04244				FG2.11	FG5.stays_up	FG6.stays_up	fgd185-790_at
fg04245	FGSG_04245						FG6.stays_down	fgd185-800_at
fg04248	FGSG_04248			FG1.stays_up	FG2.11			fg04248_s_at
fg04249	FGSG_12283;FGSG_12284				FG2.10			fg04249_s_at
fg04258	FGSG_04258				FG2.11			fgd185-940_at
fg04260	FGSG_04260			FG1.stays_up	FG2.-10	FG5.stays_down	FG6.transient_down	fg04260_s_at;fgd185-960_at
fg04276	FGSG_04276				FG2.01			fgd185-1140_at;fg04276_at
fg04283	FGSG_04283			FG1.stays_up	FG2.10	FG5.transient_up		fgd185-1220_at
fg04287	FGSG_04287				FG2.-10			fg04287_s_at
fg04299	FGSG_04299				FG2.10	FG5.stays_up		fgd185-1420_at
fg04302	FGSG_04302					FG5.transient_up		fgd185-1470_at
fg04303	FGSG_04303					FG5.stays_up	FG6.stays_up	fgd185-1480_at
fg04304	FGSG_04304				FG2.01			fgd185-1490_at
fg04307	FGSG_04307					FG5.stays_up		fg04307_at
fg04309	FGSG_04309				FG2.01			fgd185-1540_at
fg04312	FGSG_04312			FG1.stays_up	FG2.-10			fgd185-1580_at
fg04313	FGSG_04313			FG1.stays_up				fgd185-1590_at
fg04315	FGSG_04315			FG1.stays_up				fg04315_s_at;fgd185-1610_at
fg04321	FGSG_04321				FG2.10			fgd185-1690_at;fg04321_at
fg04327	FGSG_04327			FG1.stays_up				fg04327_s_at;fgd185-1750_at
fg04328	FGSG_04328					FG5.stays_up		fgd185-1760_at
fg04329	FGSG_04329				FG2.10			fgd185-1770_at
fg04330	FGSG_04330						FG6.stays_up	fgd185-1790_at;fg04330_at;fg04330_s_at
fg04340	FGSG_04340					FG5.stays_up		fgd188-20_at
fg04341	FGSG_04341					FG5.stays_up	FG6.stays_up	fgd188-30_at
fg04345	FGSG_04345				FG2.0-1	FG5.stays_up	FG6.stays_up	fgd188-70_at
fg04348	FGSG_04348					FG5.stays_up	FG6.stays_up	fgd188-120_at
fg04353	FGSG_04353			FG1.stays_up			FG6.transient_down	fg04353_s_at
fg04356	FGSG_04356						FG6.stays_down	fgd189-50_at
fg04357	FGSG_04357			FG1.stays_up			FG6.stays_down	fgd189-60_at
fg04360	FGSG_04360					FG5.transient_up		fg04360_s_at;fgd189-100_at
fg04363	FGSG_04363			FG1.stays_up		FG5.transient_down		fgd189-130_at
fg04364	FGSG_04364					FG5.transient_down		fgd189-140_at
fg04370	FGSG_04370						FG6.stays_down	fgd189-210_at
fg04372	FGSG_04372					FG5.stays_down		fgd189-240_at;fg04372_s_at
fg04380	FGSG_04380				FG2.10	FG5.stays_up	FG6.stays_up	fgd190-70_at
fg04383	FGSG_04383				FG2.10			fg04383_s_at;fgd190-110_at
fg04394	FGSG_04394						FG6.stays_up	fgd190-250_at
fg04397	FGSG_04397			FG1.stays_up			FG6.stays_down	fgd190-280_at
fg04399	FGSG_04399			FG1.stays_up				fg04399_at
fg04406	FGSG_12261					FG5.transient_up		fgd190-390_at
fg04410	FGSG_04410			FG1.stays_up				fgd190-440_at
fg04414	FGSG_04414			FG1.stays_up			FG6.stays_down	fgd190-490_at
fg04417	FGSG_04417					FG5.stays_up		fgd190-520_at
fg04419	FGSG_04419					FG5.stays_down	FG6.stays_down	fg04419_s_at;fgd190-540_at
fg04430	FGSG_04430						FG6.stays_down	fgd190-700_at
fg04431	FGSG_04431				FG2.11			fgd190-710_at
fg04436	FGSG_04436					FG5.transient_down		fg04436_at
fg04438	FGSG_04438					FG5.~		fgd190-810_at
fg04442	FGSG_04442						FG6.stays_down	fgd190-850_at
fg04443	FGSG_04443						FG6.stays_down	fgd190-860_at
fg04446	FGSG_04446					FG5.transient_down	FG6.transient_down	fgd190-890_at
fg04448	FGSG_04448				FG2.01			fgd190-910_at
fg04454	FGSG_04454			FG1.stays_up				fgd192-40_at
fg04455	FGSG_04455					FG5.stays_up		fgd192-50_at
fg04461	FGSG_04461					FG5.transient_up	FG6.transient_up	fg04461_at
fg04463	FGSG_04463				FG2.10			fgd192-190_at
fg04464						FG5.transient_up		fg04464_s_at;fgd192-200_at
fg04473	FGSG_04473				FG2.01			fgd192-310_at
fg04474	FGSG_04474					FG5.stays_up		fgd192-320_at
fg04476	FGSG_04476			FG1.stays_up	FG2.01			fgd192-340_at
fg04480	FGSG_04480	D	Zn_clus			FG5.stays_up		fgd192-390_at
fg04488	FGSG_04488				FG2.-10	FG5.transient_down		fgd192-480_at;fg04488_s_at
fg04489	FGSG_04489					FG5.stays_down	FG6.transient_down	fgd192-490_at
fg04490	FGSG_04490					FG5.transient_down		fgd192-500_at;fg04490_s_at
fg04494	FGSG_04494					FG5.stays_up	FG6.stays_up	fgd192-570_at
fg04499	FGSG_04499				FG2.-10			fgd192-640_at
fg04500	FGSG_04500				FG2.-10			fgd192-650_at
fg04507	FGSG_04507					FG5.~		fgd192-750_at
fg04512	FGSG_04512			FG1.stays_down	FG2.01			fgd192-810_at
fg04514	FGSG_04514			FG1.stays_up			FG6.stays_down	fgd192-830_at
fg04515	FGSG_04515						FG6.stays_down	fgd192-840_at
fg04516	FGSG_04516					FG5.stays_up	FG6.stays_up	fgd192-850_at
fg04517	FGSG_04517						FG6.stays_down	fgd192-860_at
fg04518	FGSG_04518				FG2.10		FG6.stays_down	fgd192-870_at
fg04522	FGSG_04522				FG2.10	FG5.transient_up		fgd192-920_at;fg04522_at
fg04523	FGSG_12235;FGSG_12236				FG2.10	FG5.transient_up		fgd192-930_at
fg04527	FGSG_04527				FG2.-11	FG5.stays_down		fgd192-970_at
fg04528	FGSG_04528					FG5.stays_down		fgd192-990_at
fg04529	FGSG_04529				FG2.01			fgd192-1000_at
fg04531	FGSG_04531					FG5.stays_up	FG6.stays_up	fgd192-1030_at
fg04532	FGSG_04532				FG2.10	FG5.transient_up		fgd192-1040_at;fg04532_s_at
fg04533	FGSG_04533				FG2.10			fg04533_at;fg04533_s_at;fgd192-1050_at
fg04534	FGSG_04534				FG2.10			fgd192-1060_at
fg04535	FGSG_04535				FG2.10			fgd192-1070_at
fg04537	FGSG_04537				FG2.10			fgd192-1090_at
fg04542	FGSG_04542				FG2.01			fg04542_s_at;fgd192-1140_at
fg04543	FGSG_04543				FG2.11			fgd192-1150_at
fg04544	FGSG_04544				FG2.11		FG6.stays_up	fg04544_s_at
fg04546	FGSG_04546				FG2.-10	FG5.stays_down		fgd192-1180_at
fg04550	FGSG_04550				FG2.10			fg04550_at;fgd192-1230_at
fg04553	FGSG_04553					FG5.transient_up		fgd192-1260_at
fg04554	FGSG_04554				FG2.-11			fgd192-1270_at
fg04555	FGSG_04555				FG2.-10	FG5.~		fgd192-1280_at
fg04560	FGSG_04560					FG5.~	FG6.stays_down	fgd193-40_at
fg04561	FGSG_04561					FG5.stays_up	FG6.stays_up	fgd193-50_at
fg04562	FGSG_04562					FG5.transient_up	FG6.transient_up	fg04562_s_at;fgd193-60_at
fg04563	FGSG_04563				FG2.10	FG5.stays_up		fgd193-70_at
fg04564	FGSG_12231;FGSG_12232				FG2.-10			fg04564_s_at
fg04566	FGSG_04566						FG6.stays_down	fgd193-110_at
fg04572	FGSG_04572						FG6.stays_up	fgd193-170_at
fg04573	FGSG_12229;FGSG_12230				FG2.10	FG5.stays_up		fgd193-180_at
fg04575	FGSG_04575			FG1.transient_up	FG2.0-1	FG5.stays_down		fgd193-200_at
fg04579	FGSG_04579						FG6.transient_up	fg04579_s_at;fgd193-240_at
fg04580	FGSG_04580						FG6.stays_down	fgd193-250_at
fg04582	FGSG_04582			FG1.stays_up	FG2.-11			fgd193-270_at;fg04582_s_at
fg04583	FGSG_04583			FG1.stays_up		FG5.stays_down		fgd193-280_at
fg04587	FGSG_04587						FG6.stays_down	fg04587_at;fgd193-350_at
fg04596	FGSG_04596			FG1.transient_up		FG5.~/transient_down		fgd193-450_at;fg04596_s_at
fg04600	FGSG_04600				FG2.10			fgd193-500_at
fg04604	FGSG_04604					FG5.stays_up	FG6.stays_up	fg04604_at
fg04605	FGSG_04605				FG2.01			fgd193-580_at
fg04606	FGSG_04606					FG5.stays_up	FG6.stays_up	fgd193-590_at
fg04607	FGSG_04607				FG2.-11			fgd193-600_at
fg04609	FGSG_04609			FG1.stays_up				fgd193-620_at
fg04610	FGSG_04610				FG2.11	FG5.transient_up		fgd193-630_at
fg04611	FGSG_04611						FG6.stays_down	fg04611_s_at;fgd193-640_at
fg04619	FGSG_04619						FG6.stays_down	fg04619_at;fgd194-40_s_at
fg04622	FGSG_04622						FG6.stays_down	fgd194-110_at
fg04626	FGSG_04626					FG5.transient_down		fg04626_at;fgd194-160_at;fg04626_s_at
fg04627	FGSG_04627				FG2.01	FG5.transient_down		fgd194-170_at
fg04631	FGSG_04631						FG6.stays_up	fgd194-210_at
fg04635	FGSG_04635						FG6.stays_down	fgd194-260_at
fg04636	FGSG_04636					FG5.stays_up		fgd194-270_at
fg04639	FGSG_04639				FG2.11	FG5.stays_down	FG6.stays_down	fgd194-310_at
fg04640	FGSG_04640				FG2.-10	FG5.stays_down	FG6.stays_down	fgd194-320_at;fg04640_s_at
fg04643	FGSG_04643	D	Zn_clus		FG2.01			fgd194-350_at
fg04646	FGSG_04646						FG6.stays_down	fgd194-380_at
fg04647	FGSG_04647			FG1.stays_up			FG6.stays_down	fgd194-400_at
fg04651	FGSG_04651					FG5.stays_up	FG6.stays_up	fgd194-450_at
fg04654	FGSG_04654					FG5.stays_down	FG6.stays_down	fgd194-480_at
fg04655	FGSG_04655					FG5.stays_down	FG6.stays_down	fgd194-490_at
fg04656	FGSG_04656					FG5.stays_down	FG6.stays_down	fgd194-500_at
fg04657	FGSG_04657					FG5.transient_down		fg04657_s_at
fg04665	FGSG_04665				FG2.01			fgd194-620_at
fg04671	FGSG_04671	D	Zn_clus		FG2.01			fg04671_s_at;fgd194-700_at
fg04672	FGSG_04672				FG2.01			fgd194-710_at
fg04683	FGSG_04683	D	Zn_clus		FG2.-1-1			fgd194-860_at
fg04684	FGSG_04684				FG2.-1-1			fgd194-870_at;fg04684_at
fg04688	FGSG_04688				FG2.10			fgd194-920_at
fg04692	FGSG_04692				FG2.-10		FG6.stays_down	fgd196-30_at
fg04693	FGSG_04693						FG6.stays_down	fgd196-40_at
fg04700	FGSG_04700					FG5.~		fgd196-110_at
fg04703	FGSG_04703				FG2.10			fgd196-140_at
fg04709	FGSG_04709			FG1.stays_up				fgd196-220_at
fg04720	FGSG_04720				FG2.01			fgd196-430_at
fg04723	FGSG_04723				FG2.01			fgd196-470_at
fg04731	FGSG_04731						FG6.stays_down	fgd196-560_at
fg04732	FGSG_04732			FG1.stays_up		FG5.stays_down	FG6.stays_down	fgd196-570_at
fg04733	FGSG_04733				FG2.10	FG5.transient_up		fgd196-580_at;fg04733_s_at;fg04733_at
fg04734	FGSG_04734				FG2.-1-1			fgd196-590_at
fg04735	FGSG_04735			FG1.stays_up				fgd196-600_at
fg04736	FGSG_04736				FG2.01			fgd196-610_at
fg04741	FGSG_04741			FG1.stays_up		FG5.stays_down		fgd196-680_at
fg04744	FGSG_04744				FG2.-10	FG5.stays_down	FG6.stays_down	fgd196-710_at
fg04745	FGSG_04745					FG5.stays_down	FG6.stays_down	fgd196-720_at
fg04758	FGSG_04758				FG2.-1-1	FG5.stays_down		fgd196-870_at
fg04760	FGSG_04760						FG6.stays_down	fg04760_s_at;fgd196-910_at
fg04768	FGSG_04768			FG1.stays_up				fg04768_s_at
fg04772	FGSG_04772					FG5.stays_up	FG6.stays_up	fgd196-1050_at
fg04783	FGSG_04783				FG2.-1-1	FG5.stays_down		fgd196-1170_at
fg04784	FGSG_04784				FG2.-1-1			fgd196-1180_at;fg04784_s_at
fg04786	FGSG_04786	D	Zn_clus		FG2.01			fgd196-1200_at
fg04793	FGSG_04793				FG2.10			fgd196-1290_at
fg04795	FGSG_04795				FG2.10			fgd196-1320_at
fg04796	FGSG_04796				FG2.10			fgd196-1330_at
fg04797	FGSG_04797				FG2.10			fgd196-1340_at;fg04797_s_at
fg04798	FGSG_04798				FG2.10	FG5.transient_up		fgd196-1360_at
fg04801	FGSG_04801				FG2.01			fgd196-1400_at
fg04803	FGSG_04803	D	Zn_clus		FG2.11			fgd196-1430_at
fg04804	FGSG_04804				FG2.01			fg04804_s_at;fgd196-1440_at
fg04805	FGSG_04805			FG1.stays_up	FG2.01			fgd197-20_at
fg04808	FGSG_12617;FGSG_12618					FG5.stays_up		fgd197-70_at
fg04810	FGSG_04810					FG5.stays_up/transient_up		fgd197-90_at;fgd197-90_s_at;fg04810_at
fg04811	FGSG_04811					FG5.transient_up		fgd197-110_at
fg04820	FGSG_12620;FGSG_12621						FG6.stays_down	fgd197-220_at
fg04824	FGSG_04824				FG2.-10	FG5.stays_down	FG6.stays_down	fgd197-260_at
fg04826	FGSG_04826			FG1.stays_up	FG2.-10			fgd197-300_at
fg04834	FGSG_04834				FG2.-10			fgd197-410_at
fg04835	FGSG_12626;FGSG_12627					FG5.stays_down	FG6.stays_down	fgd197-420_at
fg04837	FGSG_04837				FG2.-10		FG6.stays_down	fgd197-440_at
fg04839	FGSG_04839				FG2.01			fgd197-470_at
fg04843	FGSG_04843				FG2.10			fgd197-530_at
fg04850	FGSG_04850					FG5.stays_up	FG6.stays_up	fgd197-620_at;fg04850_s_at
fg04864	FGSG_04864					FG5.transient_up		fgd198-130_at
fg04867	FGSG_04867				FG2.10			fgd198-170_at
fg04871	FGSG_04871					FG5.transient_up		fgd198-210_at
fg04872	FGSG_04872						FG6.stays_down	fgd198-220_at
fg04873	FGSG_04873						FG6.transient_down	fgd198-230_at
fg04879	FGSG_04879						FG6.stays_up	fg04879_at
fg04881	FGSG_04881			FG1.stays_up			FG6.stays_down	fg04881_x_at;fg04881_at
fg04882	FGSG_04882					FG5.stays_up	FG6.stays_up	fg04882_at;fgd198-330_at;fg04882_s_at
fg04883	FGSG_04883				FG2.10			fgd198-340_at
fg04891	FGSG_04891					FG5.stays_up	FG6.stays_up	fg04891_s_at;fgd199-20_at
fg04894	FGSG_04894					FG5.stays_up/transient_up	FG6.transient_up	fg04894_s_at;fgd199-80_at
fg04895	FGSG_04895				FG2.10			fg04895_at;fg04895_s_at;fgd199-90_at
fg04896	FGSG_04896					FG5.stays_down		fgd199-100_at;fg04896_s_at
fg04897	FGSG_04897					FG5.stays_down	FG6.stays_down	fg04897_at
fg04898	FGSG_04898					FG5.stays_down	FG6.stays_down	fgd199-120_at
fg04899	FGSG_04899					FG5.stays_down		fgd199-130_at
fg04905	FGSG_04905					FG5.stays_up	FG6.stays_up	fgd199-190_at
fg04906	FGSG_04906					FG5.stays_down		fgd199-200_at
fg04912	FGSG_04912				FG2.10			fg04912_at
fg04913	FGSG_04913					FG5.stays_up	FG6.stays_up/transient_up	fgd199-270_at;fg04913_s_at
fg04915	FGSG_04915			FG1.stays_up				fgd199-290_at;fg04915_s_at
fg04917	FGSG_04917					FG5.stays_down	FG6.stays_down	fgd199-320_at
fg04919	FGSG_04919						FG6.stays_down	fgd199-350_at
fg04920	FGSG_04920						FG6.stays_down	fgd199-360_at
fg04921	FGSG_04921						FG6.stays_down	fgd199-370_at;fg04921_s_at
fg04922	FGSG_04922				FG2.-11			fgd199-380_at
fg04923	FGSG_04923					FG5.stays_down	FG6.stays_down	fgd199-390_at
fg04926	FGSG_04926					FG5.stays_up		fgd199-400_at
fg04930	FGSG_04930					FG5.stays_down		fg04930_s_at;fgd199-440_at;fg04930_at
fg04932	FGSG_04932	D	zf-C2H2			FG5.stays_down	FG6.stays_down	fgd200-10_at
fg04933	FGSG_04933			FG1.stays_up				fgd200-20_at
fg04935	FGSG_04935						FG6.stays_up	fgd200-40_at
fg04941	FGSG_04941				FG2.-10			fgd200-110_at
fg04947	FGSG_04947					FG5.stays_up	FG6.stays_up	fgd200-180_at
fg04950	FGSG_04950					FG5.transient_up	FG6.stays_up	fgd200-220_at
fg04952	FGSG_04952					FG5.stays_up	FG6.stays_up	fgd200-250_at
fg04958	FGSG_04958				FG2.01			fg04958_s_at
fg04964	FGSG_04964					FG5.stays_up		fgd200-450_at
fg04966	FGSG_04966				FG2.01			fgd200-480_at
fg04968	FGSG_04968					FG5.stays_up	FG6.stays_up	fgd200-510_at
fg04971	FGSG_04971				FG2.10			fgd200-540_at
fg04972	FGSG_04972						FG6.stays_down	fgd200-550_at
fg04973	FGSG_04973				FG2.01			fgd200-560_at
fg04974	FGSG_04974	D	-		FG2.01			fgd200-570_at
fg04975	FGSG_04975			FG1.stays_up	FG2.-11	FG5.transient_down		fg04975_s_at
fg04980	FGSG_04980						FG6.transient_down	fgd200-640_at
fg04981	FGSG_04981				FG2.0-1			fgd200-650_at
fg04982	FGSG_04982					FG5.stays_down	FG6.stays_down	fgd200-660_at
fg04984	FGSG_12662;FGSG_12663					FG5.stays_up		fgd200-710_at
fg04986	FGSG_04986						FG6.stays_down	fgd200-730_at
fg04987	FGSG_04987				FG2.01		FG6.stays_up	fg04987_s_at;fg04987_at;fgd200-740_at
fg04991	FGSG_04991				FG2.10			fgd201-60_at
fg04997	FGSG_04997					FG5.stays_up		fgd201-120_at
fg04998	FGSG_04998				FG2.0-1			fgd201-130_at
fg04999	FGSG_04999					FG5.stays_up		fgd201-140_at
fg05003	FGSG_05003					FG5.transient_down		fgd201-210_at
fg05007	FGSG_05007				FG2.-10			fgd201-260_at
fg05012	FGSG_05012				FG2.-11			fgd201-310_at
fg05013	FGSG_05013						FG6.stays_up	fg05013_s_at;fgd201-320_at
fg05019	FGSG_05019					FG5.stays_up	FG6.stays_up	fgd202-70_at;fg05019_s_at
fg05023	FGSG_05023				FG2.10	FG5.transient_down		fgd202-110_at
fg05025	FGSG_05025					FG5.stays_up	FG6.stays_up	fgd202-140_at
fg05029	FGSG_05029				FG2.-1-1			fgd202-180_at
fg05032	FGSG_05032						FG6.stays_up	fgd202-210_at
fg05037	FGSG_05037						FG6.stays_down	fgd202-270_at
fg05041	FGSG_05041	D	zf-C2H2			FG5.transient_up		fgd203-30_at
fg05042	FGSG_05042			FG1.stays_up		FG5.transient_down	FG6.transient_down	fgd203-40_at
fg05044	FGSG_05044						FG6.stays_down	fgd203-60_at
fg05045	FGSG_05045					FG5.stays_down		fgd203-70_at
fg05046	FGSG_05046			FG1.stays_up		FG5.stays_down	FG6.stays_down	fgd203-80_at
fg05052	FGSG_05052					FG5.stays_down	FG6.stays_down	fg05052_at;fgd203-150_at
fg05053	FGSG_05053				FG2.01			fgd203-160_at
fg05060	FGSG_05060						FG6.stays_down	fgd203-230_at
fg05061	FGSG_05061					FG5.stays_up	FG6.stays_up	fgd203-250_at
fg05071	FGSG_05071				FG2.10			fgd203-400_at
fg05072	FGSG_05072			FG1.stays_up		FG5.transient_down		fgd203-410_at
fg05074	FGSG_05074						FG6.stays_up	fg05074_at;fg05074_s_at;fgd203-430_at
fg05075	FGSG_05075				FG2.-10			fgd203-440_at
fg05077	FGSG_05077				FG2.11			fgd203-480_at
fg05079	FGSG_05079				FG2.-10			fgd204-20_at
fg05080	FGSG_05080					FG5.transient_up		fgd204-30_at
fg05082	FGSG_05082			FG1.stays_up				fgd204-50_at
fg05083	FGSG_05083				FG2.-1-1			fgd204-60_at
fg05084	FGSG_05084					FG5.~		fgd204-70_at
fg05085	FGSG_05085				FG2.-10	FG5.stays_down		fgd204-90_at
fg05089	FGSG_05089			FG1.stays_up				fgd205-30_at
fg05093	FGSG_05093						FG6.stays_up	fg05093_at
fg05095	FGSG_05095				FG2.10			fgd205-90_at
fg05097	FGSG_05097					FG5.stays_up		fgd205-110_at
fg05098	FGSG_05098						FG6.stays_down	fgd205-120_at
fg05102	FGSG_05102				FG2.01	FG5.stays_down		fgd205-180_at
fg05106	FGSG_05106				FG2.11			fgd205-220_at
fg05109	FGSG_05109				FG2.11			fg05109_at
fg05113	FGSG_05113					FG5.stays_up	FG6.stays_up	fg05113_at
fg05114	FGSG_05114					FG5.transient_down		fgd205-300_at
fg05115	FGSG_05115					FG5.stays_up		fgd205-320_at
fg05122	FGSG_05122				FG2.-1-1			fgd206-60_at
fg05123	FGSG_05123						FG6.stays_up	fgd206-70_at
fg05125	FGSG_05125						FG6.stays_down	fgd206-90_at
fg05126	FGSG_05126				FG2.10	FG5.stays_up	FG6.stays_up	fg05126_s_at;fgd206-100_at
fg05128	FGSG_05128				FG2.-10			fgd206-120_at
fg05130	FGSG_05130				FG2.-11			fgd206-140_at
fg05132	FGSG_05132			FG1.stays_up	FG2.-10		FG6.stays_down	fgd206-160_at
fg05133	FGSG_05133						FG6.stays_down	fgd206-170_at
fg05136	FGSG_05136				FG2.10			fgd207-40_at
fg05137	FGSG_05137				FG2.-11	FG5.stays_down		fgd207-50_at
fg05140	FGSG_05140				FG2.10			fgd207-90_at
fg05141	FGSG_05141			FG1.stays_up				fg05141_at;fg05141_s_at;fgd207-100_at
fg05145	FGSG_05145					FG5.transient_down	FG6.stays_down	fgd207-160_at
fg05146	FGSG_05146				FG2.11	FG5.transient_up		fgd207-170_at
fg05147	FGSG_05147			FG1.stays_up				fgd207-180_at
fg05151	FGSG_05151	D	HMG_box		FG2.10	FG5.transient_up	FG6.transient_up	fgd207-240_at
fg05161	FGSG_05161						FG6.stays_down	fgd207-350_at
fg05163	FGSG_05163						FG6.stays_down	fgd207-370_at
fg05164	FGSG_05164			FG1.stays_up				fgd207-390_at
fg05167	FGSG_05167					FG5.stays_up		fgd207-420_at
fg05168	FGSG_05168					FG5.transient_up		fgd207-430_at
fg05175	FGSG_05175					FG5.transient_down		fgd208-10_at
fg05176	FGSG_05176				FG2.11			fgd208-20_s_at;fg05176_at
fg05177	FGSG_05177			FG1.stays_up				fgd208-40_at
fg05180	FGSG_05180				FG2.0-1			fgd208-80_at
fg05184	FGSG_05184				FG2.-1-1			fg05184_s_at
fg05186	FGSG_05186			FG1.stays_up				fgd208-150_at
fg05187	FGSG_05187				FG2.-10			fgd209-60_s_at
fg05188	FGSG_05188				FG2.10			fgd209-70_at
fg05189	FGSG_05189					FG5.stays_up		fgd209-80_at
fg05202	FGSG_05202				FG2.-1-1			fg05202_at;fg05202_s_at;fgd209-250_at
fg05203	FGSG_05203					FG5.stays_up		fgd209-260_at
fg05207	FGSG_05207				FG2.01			fg05207_s_at;fgd209-310_at
fg05212	FGSG_05212					FG5.stays_down	FG6.stays_down	fgd210-10_at
fg05221	FGSG_05221				FG2.-10			fgd212-100_at
fg05226	FGSG_05226					FG5.stays_up	FG6.stays_up	fgd212-160_at
fg05228	FGSG_05228					FG5.stays_up	FG6.stays_up	fg05228_s_at;fgd212-190_at
fg05234	FGSG_05234						FG6.transient_down	fg05234_s_at
fg05236	FGSG_05236			FG1.stays_up	FG2.-10			fgd212-280_at
fg05238	FGSG_05238						FG6.stays_up	fgd212-300_at
fg05239	FGSG_05239					FG5.stays_up	FG6.transient_up	fgd212-310_at
fg05241	FGSG_05241					FG5.stays_up	FG6.stays_up	fgd212-330_at
fg05242	FGSG_05242	D	Zn_clus			FG5.stays_up		fgd212-350_at
fg05245	FGSG_05245			FG1.stays_up			FG6.~	fgd212-390_at
fg05246	FGSG_05246					FG5.transient_up		fg05246_s_at;fgd212-400_at
fg05249	FGSG_05249				FG2.01			fgd212-430_at
fg05251	FGSG_05251			FG1.stays_up	FG2.-10	FG5.transient_down		fgd212-450_at
fg05253	FGSG_05253						FG6.stays_up	fg05253_s_at;fgd212-470_at
fg05255	FGSG_05255			FG1.stays_up		FG5.stays_down	FG6.stays_down	fgd212-490_at
fg05256	FGSG_05256						FG6.stays_down	fgd212-500_at
fg05257					FG2.-1-1	FG5.~		fg05257_s_at;fgd212-510_at;fg05257_at
fg05259	FGSG_05259				FG2.01	FG5.stays_up		fgd212-530_at
fg05266	FGSG_05266			FG1.stays_up				fgd212-610_at
fg05267	FGSG_05267				FG2.0-1			fgd212-620_at
fg05270	FGSG_05270				FG2.10	FG5.~		fgd212-650_at
fg05272	FGSG_05272					FG5.transient_up	FG6.transient_up	fg05272_s_at;fgd212-670_at
fg05276	FGSG_05276				FG2.-11			fg05276_s_at;fgd212-710_at
fg05277	FGSG_05277			FG1.stays_up	FG2.01			fgd212-730_at
fg05280	FGSG_05280				FG2.01			fg05280_s_at
fg05282	FGSG_05282				FG2.01			fgd212-800_at
fg05283	FGSG_05283	D	APSES		FG2.11			fgd212-820_at
fg05284	FGSG_05284					FG5.stays_down		fgd212-830_at
fg05286	FGSG_05286						FG6.stays_up	fgd212-850_at
fg05296	FGSG_05296					FG5.~		fg05296_s_at
fg05298	FGSG_05298				FG2.11			fgd212-970_at
fg05304	FGSG_05304	D	CBFD_NFYB_HMF			FG5.stays_up	FG6.stays_up	fgd212-1030_at
fg05307	FGSG_05307				FG2.01			fgd212-1060_at
fg05312	FGSG_05312					FG5.transient_up		fgd213-70_at
fg05313							FG6.stays_up	fgd213-80_at
fg05314	FGSG_05314			FG1.stays_up				fg05314_at;fg05314_s_at;fgd213-90_at
fg05316	FGSG_05316				FG2.-10			fgd213-110_at
fg05321	FGSG_05321			FG1.stays_up		FG5.stays_down		fgd213-160_at
fg05322	FGSG_05322			FG1.stays_up		FG5.transient_down		fgd213-180_at
fg05325	FGSG_05325					FG5.stays_up		fgd213-210_at
fg05327	FGSG_05327			FG1.stays_up				fgd216-20_at
fg05331	FGSG_05331					FG5.stays_up		fgd216-60_at;fg05331_s_at
fg05335	FGSG_05335				FG2.01			fgd216-100_at
fg05340	FGSG_05340					FG5.stays_up		fgd216-170_at
fg05345	FGSG_05345					FG5.stays_up		fgd216-240_at;fg05345_s_at
fg05346	FGSG_05346						FG6.stays_up	fgd216-250_at
fg05347	FGSG_05347				FG2.01			fgd217-10_at
fg05349	FGSG_05349			FG1.stays_up				fg05349_at;fg05349_s_at;fgd217-30_at
fg05352	FGSG_05352					FG5.transient_up		fgd217-90_at
fg05353	FGSG_05353				FG2.10	FG5.transient_up		fgd217-100_at
fg05357	FGSG_05357						FG6.stays_down	fgd217-160_at;fg05357_s_at
fg05361	FGSG_05361					FG5.transient_down		fg05361_at
fg05365	FGSG_05365			FG1.stays_up				fgd217-260_at
fg05372	FGSG_05372					FG5.transient_up		fgd217-330_at
fg05376	FGSG_05376	B	-			FG5.stays_up	FG6.stays_up	fgd217-370_at;fg05376_s_at
fg05378	FGSG_05378			FG1.stays_up				fg05378_x_at;fg05378_at
fg05380	FGSG_12723;FGSG_12724				FG2.11/10			fg05380_s_at;fgd217-410_at
fg05381	FGSG_05381	D	zf-C2H2		FG2.11			fgd217-420_at
fg05382	FGSG_05382				FG2.-10			fg05382_at
fg05384	FGSG_05384				FG2.11			fgd217-460_at
fg05394	FGSG_05394				FG2.-1-1	FG5.transient_down		fgd218-100_at
fg05397	FGSG_05397					FG5.transient_down		fgd219-20_at
fg05400	FGSG_05400					FG5.stays_up	FG6.stays_up	fgd221-20_at
fg05407	FGSG_05407			FG1.stays_up				fgd221-90_at
fg05409	FGSG_05409			FG1.stays_up				fgd221-120_at
fg05410	FGSG_05410						FG6.stays_down	fgd221-130_at
fg05411	FGSG_05411						FG6.stays_down	fgd221-140_at
fg05414	FGSG_05414					FG5.transient_down		fgd221-180_at
fg05428	FGSG_05428			FG1.stays_up				fgd224-80_at
fg05430	FGSG_05430			FG1.stays_up				fgd224-100_at
fg05431	FGSG_05431				FG2.-10			fgd224-110_at
fg05433	FGSG_05433			FG1.stays_up	FG2.01	FG5.transient_down		fgd224-130_at
fg05439	FGSG_05439					FG5.stays_up	FG6.stays_up	fgd224-200_at
fg05440	FGSG_05440			FG1.stays_up				fg05440_s_at;fgd224-210_at
fg05441	FGSG_05441					FG5.transient_up		fgd224-220_at
fg05443	FGSG_05443					FG5.transient_down		fgd224-240_at
fg05446	FGSG_05446				FG2.-11			fgd224-280_at
fg05449	FGSG_05449					FG5.~		fg05449_s_at;fgd224-310_at
fg05450	FGSG_05450				FG2.10	FG5.stays_up		fgd224-320_at
fg05454	FGSG_05454			FG1.stays_up		FG5.stays_down		fgd224-360_at
fg05458	FGSG_05458			FG1.stays_up	FG2.0-1			fgd224-410_at
fg05460	FGSG_05460						FG6.stays_up	fgd224-440_at
fg05469	FGSG_05469			FG1.stays_up				fgd224-540_at
fg05470	FGSG_05470				FG2.10			fg05470_s_at;fgd224-550_at
fg05480	FGSG_05480					FG5.stays_down		fgd225-20_at
fg05481	FGSG_05481			FG1.stays_up		FG5.transient_down	FG6.stays_down	fg05481_s_at
fg05486	FGSG_05486					FG5.stays_up		fgd225-140_at
fg05490	FGSG_05490						FG6.~	fg05490_s_at;fgd225-180_at
fg05491	FGSG_05491			FG1.stays_up				fgd225-190_at
fg05492	FGSG_05492				FG2.10			fgd225-200_at
fg05493	FGSG_05493			FG1.stays_up				fgd225-210_at
fg05500	FGSG_05500						FG6.stays_down	fgd227-10_at
fg05506	FGSG_05506					FG5.transient_down	FG6.transient_down	fgd227-100_at
fg05507	FGSG_05507				FG2.01	FG5.stays_down	FG6.stays_down	fgd227-130_at
fg05514	FGSG_05514						FG6.transient_down	fgd227-200_at
fg05515	FGSG_05515			FG1.stays_up				fgd227-210_at
fg05521	FGSG_05521				FG2.10	FG5.stays_up		fgd227-270_at
fg05525	FGSG_05525					FG5.transient_down		fgd227-310_at
fg05527	FGSG_05527				FG2.0-1			fgd227-330_at
fg05530	FGSG_05530			FG1.stays_up				fgd227-370_at
fg05533	FGSG_05533					FG5.stays_down	FG6.stays_down	fgd227-400_at
fg05535	FGSG_05535			FG1.stays_up				fg05535_s_at;fgd228-10_at
fg05540	FGSG_05540					FG5.stays_up		fgd228-60_at
fg05543	FGSG_05543			FG1.stays_up		FG5.transient_down		fgd228-90_at;fg05543_s_at
fg05547	FGSG_05547				FG2.01			fgd228-150_at
fg05549	FGSG_05549					FG5.stays_up		fgd228-170_at
fg05551	FGSG_05551				FG2.10			fgd228-200_at
fg05552	FGSG_05552				FG2.10	FG5.stays_up	FG6.stays_up	fg05552_s_at
fg05554	FGSG_05554				FG2.01			fgd228-230_at
fg05555	FGSG_05555			FG1.stays_up				fgd228-240_at;fg05555_s_at
fg05557	FGSG_05557						FG6.stays_up	fg05557_at;fg05557_s_at
fg05563	FGSG_05563					FG5.transient_up		fgd228-320_at
fg05568	FGSG_05568				FG2.10		FG6.stays_down	fgd228-380_at
fg05573	FGSG_05573				FG2.01			fgd228-440_at
fg05576	FGSG_05576					FG5.stays_up	FG6.stays_up	fg05576_s_at;fg05576_at
fg05577	FGSG_05577				FG2.10			fgd228-470_at
fg05584	FGSG_05584				FG2.11			fgd228-550_at
fg05588	FGSG_05588	D	-				FG6.stays_down	fgd229-10_s_at;fg05588_at
fg05593	FGSG_05593				FG2.01			fgd229-60_at
fg05595	FGSG_05595						FG6.stays_up	fgd229-110_at
fg05600	FGSG_05600				FG2.01		FG6.stays_up	fgd230-50_at
fg05605	FGSG_05605			FG1.stays_up				fgd230-100_at
fg05606	FGSG_05606				FG2.0-1		FG6.stays_down	fgd230-110_at
fg05609	FGSG_05609					FG5.~		fgd230-150_at
fg05610	FGSG_05610				FG2.-1-1	FG5.stays_down		fg05610_at;fgd230-160_at;fg05610_s_at
fg05614	FGSG_05614			FG1.stays_up	FG2.01			fg05614_s_at;fgd230-200_at;fg05614_at
fg05615	FGSG_05615			FG1.stays_up	FG2.-10			fgd230-210_at
fg05616	FGSG_05616					FG5.transient_down		fgd231-20_at;fg05616_s_at
fg05619	FGSG_05619			FG1.stays_up				fgd231-60_at
fg05622	FGSG_05622						FG6.stays_down	fgd231-90_at
fg05623	FGSG_05623				FG2.-10			fgd231-100_at
fg05624	FGSG_05624				FG2.01	FG5.transient_down		fgd231-110_at
fg05628	FGSG_05628					FG5.stays_up	FG6.stays_up	fgd231-160_at
fg05631	FGSG_05631			FG1.stays_up			FG6.transient_down	fg05631_s_at;fgd231-190_at
fg05634	FGSG_05634				FG2.-10			fgd231-240_at
fg05635	FGSG_05635						FG6.stays_up	fgd231-250_at
fg05639					FG2.-10			fgd231-290_at
fg05647	FGSG_12772;FGSG_12773			FG1.stays_up	FG2.-1-1			fgd231-370_at
fg05650	FGSG_05650						FG6.transient_up	fgd231-400_at
fg05652	FGSG_05652					FG5.transient_up	FG6.transient_up	fgd231-420_at
fg05655	FGSG_05655				FG2.01			fgd231-460_at
fg05658	FGSG_05658					FG5.transient_down		fgd231-490_at
fg05660	FGSG_05660						FG6.stays_down	fgd231-540_at
fg05663	FGSG_05663			FG1.stays_up			FG6.stays_down	fgd231-570_at
fg05666	FGSG_05666						FG6.stays_up	fg05666_at
fg05667	FGSG_05667					FG5.stays_up	FG6.stays_up	fgd231-620_at
fg05669	FGSG_05669				FG2.-10			fgd232-30_at
fg05679	FGSG_05679					FG5.stays_up		fgd232-150_at
fg05682	FGSG_05682	D	Zn_clus		FG2.11	FG5.transient_up		fgd232-180_at
fg05683	FGSG_05683				FG2.0-1			fgd232-190_at
fg05684	FGSG_05684					FG5.stays_up		fgd232-200_at
fg05685	FGSG_05685					FG5.transient_up	FG6.stays_up	fg05685_at
fg05688	FGSG_12785;FGSG_12786					FG5.transient_up	FG6.stays_up	fgd232-250_at
fg05689	FGSG_05689				FG2.-11			fgd233-10_at
fg05690	FGSG_05690			FG1.stays_up	FG2.-10			fgd233-20_at
fg05691	FGSG_05691						FG6.stays_down	fgd233-30_at
fg05692	FGSG_05692				FG2.10			fgd233-50_at
fg05695	FGSG_05695						FG6.stays_up	fgd233-80_at
fg05696	FGSG_05696						FG6.stays_up	fgd233-100_at
fg05700	FGSG_05700						FG6.stays_up	fgd233-140_at
fg05702	FGSG_05702						FG6.stays_up	fgd233-160_at
fg05707	FGSG_05707						FG6.stays_up	fgd233-210_at
fg05709	FGSG_05709				FG2.01		FG6.stays_up	fgd233-240_at
fg05713	FGSG_05713					FG5.stays_down		fgd233-310_at
fg05714	FGSG_05714				FG2.-10			fgd233-320_at
fg05719	FGSG_05719						FG6.stays_down	fgd233-380_at
fg05720	FGSG_05720					FG5.stays_up	FG6.stays_up	fgd233-390_at
fg05721	FGSG_05721						FG6.stays_down	fgd233-440_at
fg05723	FGSG_05723					FG5.~		fgd233-470_at
fg05724	FGSG_05724						FG6.stays_up	fgd233-480_at
fg05730	FGSG_05730					FG5.stays_up	FG6.stays_up	fg05730_at
fg05734	FGSG_05734				FG2.11			fg05734_s_at
fg05736	FGSG_05736						FG6.~	fgd233-620_at
fg05738	FGSG_05738						FG6.~	fgd233-650_at
fg05741	FGSG_05741						FG6.transient_down	fgd233-680_at
fg05742	FGSG_05742					FG5.stays_up	FG6.~	fgd233-690_at
fg05744	FGSG_05744				FG2.-10			fgd233-720_at
fg05746	FGSG_05746					FG5.stays_up		fgd233-740_at
fg05748	FGSG_05748					FG5.stays_up	FG6.transient_up	fgd233-770_at
fg05749	FGSG_05749					FG5.stays_up		fgd233-780_at
fg05754	FGSG_05754					FG5.transient_down	FG6.stays_down	fgd233-850_at
fg05755	FGSG_05755				FG2.10	FG5.transient_up	FG6.stays_up	fgd233-870_at
fg05759	FGSG_05759					FG5.stays_up		fg05759_s_at;fgd233-910_at
fg05760	FGSG_05760					FG5.stays_up	FG6.stays_up	fg05760_s_at;fgd233-920_at
fg05763	FGSG_05763				FG2.10	FG5.transient_up		fgd233-950_at
fg05767					FG2.-1-1/-10			fg05767_s_at;fg05767_at;fgd233-990_at
fg05768	FGSG_05768					FG5.stays_up		fgd233-1000_at
fg05773	FGSG_05773				FG2.01			fgd233-1050_at
fg05778	FGSG_05778			FG1.stays_up	FG2.01		FG6.stays_up	fgd233-1110_at;fg05778_s_at
fg05780	FGSG_05780						FG6.stays_down	fgd233-1130_at
fg05784	FGSG_05784			FG1.stays_up				fgd233-1180_at
fg05785	FGSG_05785					FG5.stays_up		fg05785_s_at
fg05786	FGSG_05786				FG2.10	FG5.stays_up	FG6.stays_up	fg05786_at
fg05790	FGSG_05790				FG2.10			fgd233-1250_at
fg05792	FGSG_05792				FG2.-10	FG5.stays_down	FG6.stays_down	fgd233-1270_at
fg05793	FGSG_05793				FG2.-10	FG5.stays_down	FG6.stays_down	fgd233-1280_at
fg05797	FGSG_05797					FG5.transient_down		fgd233-1330_at
fg05800	FGSG_05800					FG5.~		fgd233-1360_at
fg05801	FGSG_05801				FG2.-10			fgd233-1370_at
fg05802	FGSG_05802						FG6.stays_down	fgd233-1380_at
fg05804	FGSG_05804					FG5.stays_up		fg05804_at
fg05808	FGSG_05808					FG5.stays_down		fg05808_s_at;fgd233-1440_at
fg05811	FGSG_05811					FG5.stays_up		fgd233-1480_at
fg05814	FGSG_05814						FG6.stays_up	fgd233-1520_at
fg05818	FGSG_05818					FG5.transient_up	FG6.transient_up	fgd233-1560_at
fg05820	FGSG_05820				FG2.-1-1			fg05820_at
fg05826	FGSG_05826				FG2.11			fgd233-1660_at
fg05828	FGSG_05828				FG2.10			fgd233-1680_at
fg05831	FGSG_05831				FG2.-1-1	FG5.stays_down		fgd233-1730_at
fg05833	FGSG_05833					FG5.stays_up	FG6.stays_up	fgd233-1740_at
fg05834	FGSG_05834				FG2.-1-1			fg05834_s_at;fg05834_at;fgd233-1750_at
fg05836	FGSG_05836				FG2.01		FG6.stays_down	fgd233-1770_at
fg05837	FGSG_05837					FG5.stays_down	FG6.stays_down	fgd233-1780_at
fg05838	FGSG_05838						FG6.stays_down	fgd233-1790_at
fg05843	FGSG_05843			FG1.stays_up	FG2.-10			fgd234-10_at
fg05846	FGSG_05846				FG2.0-1	FG5.stays_down	FG6.stays_down	fgd234-40_at
fg05852	FGSG_05852					FG5.~	FG6.stays_down	fg05852_at
fg05859	FGSG_05859				FG2.01			fgd234-210_at
fg05871	FGSG_05871				FG2.10			fgd234-340_at
fg05872	FGSG_05872				FG2.10		FG6.stays_down	fgd234-350_at
fg05874	FGSG_05874					FG5.transient_down		fgd234-370_at
fg05877	FGSG_05877					FG5.stays_up		fgd234-410_at
fg05878	FGSG_05878					FG5.stays_up		fgd234-420_at
fg05879	FGSG_05879					FG5.stays_up		fgd234-430_at
fg05881	FGSG_05881					FG5.stays_up	FG6.stays_up	fgd234-460_at;fg05881_s_at
fg05882	FGSG_05882			FG1.stays_up	FG2.-1-1		FG6.stays_up	fgd234-470_at
fg05885	FGSG_05885					FG5.stays_up		fgd235-40_at;fg05885_at;fg05885_s_at
fg05886	FGSG_05886				FG2.01			fg05886_s_at
fg05887	FGSG_05887					FG5.stays_up	FG6.stays_up	fgd235-60_at
fg05889	FGSG_05889					FG5.stays_up	FG6.stays_up	fgd235-80_at
fg05890	FGSG_05890				FG2.01	FG5.~		fgd235-90_at
fg05892	FGSG_05892			FG1.stays_up	FG2.-1-1			fgd235-110_at
fg05895	FGSG_12836;FGSG_12837	B	zf-C2H2			FG5.~		fgd236-30_at
[truncated: 2,478 more rows]

## Sheet: SupplTable5_AnnotationTCsLCs
geneID.MIPS	TC	LC	ClusterID.TRIBE-MCL	Size.TRIBE-MCL	num_Euk.Met	num_Euk	num_Fungi	num_Pez	num_Fus	Specificity	Functional.annotation	GO terms
fg02315	TC1	LC5	99	198	22	11	21	123	21	Eukaryotes	Nonribosomal peptide synthase	GO:0055114	GO:0050662	GO:0048037	GO:0044237	GO:0033214	GO:0031199	GO:0031177	GO:0019878	GO:0016879	GO:0016874	GO:0016788	GO:0016491	GO:0009085	GO:0009058	GO:0008168	GO:0008152	GO:0006880	GO:0006694	GO:0005829	GO:0005737	GO:0005488	GO:0004043	GO:0003854	GO:0003824	GO:0003723	GO:0000062	GO:0000036
fg02316	TC1	LC5	112	251	130	33	44	33	11	Eukaryotes	Multidrug resistance protein MDR	GO:0051707	GO:0046686	GO:0042626	GO:0042493	GO:0030170	GO:0016887	GO:0016021	GO:0015723	GO:0015691	GO:0015431	GO:0015127	GO:0015086	GO:0010118	GO:0009636	GO:0009624	GO:0009611	GO:0009414	GO:0008559	GO:0008517	GO:0008152	GO:0007034	GO:0006810	GO:0006412	GO:0005886	GO:0005840	GO:0005794	GO:0005774	GO:0005739	GO:0005624	GO:0005524	GO:0005516	GO:0005515	GO:0003824	GO:0003735	GO:0000329	GO:0000325
fg02318	TC1	LC5	90	126			1	108	17	Fungi	Tetratricopeptide-repeat protein	GO:0046677	GO:0043169	GO:0030655	GO:0030246	GO:0017111	GO:0016829	GO:0016787	GO:0016757	GO:0016042	GO:0016020	GO:0015074	GO:0009341	GO:0009116	GO:0008800	GO:0008270	GO:0008152	GO:0006952	GO:0006915	GO:0006886	GO:0006508	GO:0006310	GO:0006278	GO:0005975	GO:0005871	GO:0005801	GO:0005622	GO:0005524	GO:0005488	GO:0004565	GO:0004553	GO:0004190	GO:0003964	GO:0003824	GO:0003777	GO:0003723	GO:0003677	GO:0003676	GO:0000287
fg02319	TC1	LC5	2	2					2	Fusarium-specific
fg02320	TC1	LC5	TAP							Fusarium-specific	C6-zf DBD-protein AurR1
fg02321	TC1	LC5	84	99		7	9	71	12	Fungi + non-metazoan Euk	Mitomycin radical oxidase	GO:0050660	GO:0016647	GO:0016491	GO:0008270	GO:0006355	GO:0005634	GO:0003700
fg02322	TC1	LC5	115	265		1	49	188	27	Fungi + non-metazoan Euk	MFS-type transporter	GO:0055114	GO:0046677	GO:0045118	GO:0045117	GO:0016491	GO:0016021	GO:0015904	GO:0015893	GO:0015802	GO:0015703	GO:0015520	GO:0015239	GO:0015174	GO:0015109	GO:0008270	GO:0008152	GO:0006810	GO:0006725	GO:0006189	GO:0005887	GO:0005886	GO:0005783	GO:0005215	GO:0004642	GO:0004497	GO:0003723	GO:0003676	GO:0000329
fg02323	TC1	LC5	TAP							Pezizomycotina	C6-zf DBD-protein AurR2
fg02326	TC1	LC5	88	116			10	97	9	Fungi	O-methyltransferase	GO:0008171
fg02327	TC1	LC5	109	250	163	48	10	22	7	Eukaryotes	Flavin-containing monooxygenase	GO:0055114	GO:0050832	GO:0050661	GO:0050660	GO:0042742	GO:0031227	GO:0016491	GO:0010204	GO:0009870	GO:0009851	GO:0009792	GO:0009627	GO:0009626	GO:0009055	GO:0008152	GO:0006725	GO:0005792	GO:0004499	GO:0004497	GO:0000003
fg02328	TC1	LC5	104	240	59	46	61	60	14	Eukaryotes	Multicopper oxidase	GO:0055114	GO:0048046	GO:0046688	GO:0046658	GO:0046274	GO:0033573	GO:0033215	GO:0030599	GO:0016491	GO:0016021	GO:0015684	GO:0009932	GO:0009834	GO:0009809	GO:0009505	GO:0008471	GO:0006827	GO:0006826	GO:0005886	GO:0005783	GO:0005576	GO:0005515	GO:0005507	GO:0005506	GO:0004869	GO:0004322	GO:0000329
fg02329	TC1	LC5	36	8				6	2	Pezizomycotina	Fasciclin-domain protein
fg02339	TC1	LC5	56	24	1	1	9	11	2	Eukaryotes	Beta-fructofuranosidase	GO:0044275	GO:0005987	GO:0005975	GO:0005829	GO:0005739	GO:0005737	GO:0005634	GO:0005576	GO:0004564	GO:0004553
fg12040	TC1	LC5	114	258	52	49	5	137	15	Eukaryotes	Type I polyketide synthase	GO:0050662	GO:0048037	GO:0044237	GO:0031177	GO:0016788	GO:0016740	GO:0016491	GO:0009792	GO:0009058	GO:0008415	GO:0008270	GO:0008168	GO:0008152	GO:0006725	GO:0006694	GO:0005515	GO:0005488	GO:0004497	GO:0004043	GO:0003854	GO:0003824
fg08078	TC2		98	193	80	14	38	53	8	Eukaryotes	Acetamidase	GO:0016884	GO:0005829	GO:0005634	GO:0004040
fg08079	TC2		103	234	2		16	179	37	Eukaryotes	Cytochrome P450	GO:0055114	GO:0020037	GO:0009055	GO:0008270	GO:0006725	GO:0006355	GO:0005634	GO:0005506	GO:0004497	GO:0003700	GO:0003677
fg08080	TC2		TAP							Fusarium-specific	C6-zf DBD-protein
fg08081	TC2		34	8				6	2	Pezizomycotina	2OG-Fe(II) oxygenase	GO:0055114	GO:0016491	GO:0005506
fg09183	TC3	LC1	88	116			10	97	9	Fungi	O-methyltransferase	GO:0008171
fg09184	TC3	LC1	96	162	1	8	22	116	15	Eukaryotes	Monoxygenase	GO:0055114	GO:0050660	GO:0016705	GO:0016491	GO:0016117	GO:0009055	GO:0008152	GO:0006725	GO:0004497
fg09186	TC3	LC1	100	213	34	27	60	78	14	Eukaryotes	Quinone reductase	GO:0055114	GO:0046688	GO:0016491	GO:0009535	GO:0009528	GO:0008270	GO:0008152	GO:0008106	GO:0007275	GO:0007242	GO:0005886	GO:0005829	GO:0005773	GO:0005737	GO:0005634	GO:0005622	GO:0005515	GO:0004871	GO:0003960
fg09187	TC3	LC1	40	11				9	2	Pezizomycotina	Short chain dehydrogenase	GO:0050662	GO:0044237	GO:0016491	GO:0008152	GO:0005488	GO:0003824
fg09188	TC3	LC1	TAP							Fusarium-specific	C6-zf DBD-protein
fg09190	TC3	LC1	8	2					2	Fusarium-specific
fg09194	TC3	LC1	singleton							Fusarium-specific
fg09201	TC3	LC1	60	31			7	16	8	Fungi	IBR-finger protein	GO:0008270	GO:0005515	GO:0003676
fg09202	TC3	LC1	60	31			7	16	8	Fungi	IBR-finger protein	GO:0008270	GO:0005515	GO:0003676
fg12125	TC3	LC1	114	258	52	49	5	137	15	Eukaryotes	Polyketide synthase	GO:0050662	GO:0048037	GO:0044237	GO:0031177	GO:0016788	GO:0016740	GO:0016491	GO:0009792	GO:0009058	GO:0008415	GO:0008270	GO:0008168	GO:0008152	GO:0006725	GO:0006694	GO:0005515	GO:0005488	GO:0004497	GO:0004043	GO:0003854	GO:0003824
fgd371-210	TC3	LC1	singleton							Fusarium-specific
fg05666	TC4	LC3	58	25	1	5	12	6	1	Eukaryotes	Cdc25-like phosphatase	GO:0051301	GO:0046685	GO:0030611	GO:0009507	GO:0008270	GO:0007067	GO:0006470	GO:0006468	GO:0006260	GO:0005829	GO:0005737	GO:0005634	GO:0005622	GO:0004725	GO:0000087
fg05667	TC4	LC3	singleton							Fusarium-specific
fgd231-630	TC4	LC3	singleton							Fusarium-specific
fgd231-640	TC4	LC3	singleton							Fusarium-specific
fgd231-660	TC4	LC3	TAP							Fusarium-specific	Transcriptional adaptor
fg00068	TC5	LC17	32	8		1		5	2	Fungi + non-metazoan Euk	α-galactosidase C precursor	GO:0005975	GO:0004557	GO:0004553
fg00069	TC5	LC17	TAP							Fungi	C6-zf DBD-protein
fg00070	TC5	LC17	93	139			31	83	25	Fungi	Maltose permease	GO:0055085	GO:0022891	GO:0016021	GO:0016020	GO:0015771	GO:0015768	GO:0015574	GO:0015151	GO:0006810	GO:0005364	GO:0005352	GO:0005351	GO:0005215	GO:0000023	GO:0000017
fg04720	TC6		54	23		1		20	2	Eukaryotes	FAD-binding protein	GO:0055114	GO:0016491	GO:0016020	GO:0008152	GO:0006725	GO:0004497
fg04723	TC6		105	249			94	129	26	Fungi	Allantoate permease	GO:0051286	GO:0042938	GO:0042936	GO:0042883	GO:0033229	GO:0016021	GO:0015719	GO:0015124	GO:0006810	GO:0005886	GO:0005794	GO:0005789	GO:0005783	GO:0005215	GO:0003743	GO:0000935
fg12092	TC6		94	149	73	4	7	51	14	Eukaryotes	Arylacetamide deacetylase	GO:0048444	GO:0018991	GO:0016787	GO:0010325	GO:0009939	GO:0009792	GO:0008270	GO:0008152	GO:0005829	GO:0005737	GO:0005634	GO:0004872	GO:0004091
fg12093	TC6		TAP							Fungi	C6-zf DBD-protein
fg08892	TC7		TAP							Fusarium-specific	Mating-type protein MAT-1
fg08893	TC7		TAP							Fusarium-specific	Mating-type protein MAT1-2-1
fg08894	TC7		singleton							Fusarium-specific
fgd358-660	TC7		singleton							Fusarium-specific
fg05736		LC2	70	50	24	7	11	7	1	Eukaryotes	Proteasome component Ecm29	GO:0043234	GO:0043161	GO:0030433	GO:0030163	GO:0030134	GO:0005829	GO:0005813	GO:0005793	GO:0005783	GO:0005770	GO:0005769	GO:0005768	GO:0005634	GO:0005515	GO:0005488	GO:0000502
fg05738		LC2	83	97	36	37	13	9	2	Eukaryotes	TatD-related DNase	GO:0043277	GO:0016888	GO:0006309	GO:0006308	GO:0005829	GO:0005634
fg05742		LC2	singleton							Fusarium-specific
fg05685		LC3	97	168			6	114	48	Fungi	Methyltransferase	GO:0016564	GO:0016020	GO:0008176	GO:0008168	GO:0008152	GO:0006808	GO:0003824
fg05688		LC3	19	4				3	1	Pezizomycotina	SUN-domain protein
fg05695		LC3	86	104	35	18	20	26	5	Eukaryotes	CAT1 catalase	GO:0055114	GO:0048315	GO:0042744	GO:0033554	GO:0020037	GO:0009409	GO:0008340	GO:0006979	GO:0005829	GO:0005782	GO:0005759	GO:0005737	GO:0005634	GO:0005619	GO:0005576	GO:0005515	GO:0005506	GO:0004096	GO:0001315
fg05696		LC3	87	111	32	25	20	30	4	Eukaryotes	Branched-chain amino acid aminotransferase	GO:0009792	GO:0009099	GO:0009098	GO:0009097	GO:0009083	GO:0009082	GO:0009081	GO:0008289	GO:0008152	GO:0006810	GO:0005829	GO:0005759	GO:0005737	GO:0005634	GO:0005515	GO:0005215	GO:0004084	GO:0003824	GO:0002119
fg05700		LC3	106	250	90	62	61	32	5	Eukaryotes	DNA-mismatch repair protein	GO:0045128	GO:0043570	GO:0043504	GO:0042771	GO:0032302	GO:0032301	GO:0032139	GO:0032137	GO:0032135	GO:0030983	GO:0030466	GO:0016887	GO:0009792	GO:0008094	GO:0007534	GO:0007131	GO:0006311	GO:0006298	GO:0005886	GO:0005829	GO:0005739	GO:0005737	GO:0005634	GO:0005524	GO:0005515	GO:0003684	GO:0000735	GO:0000712	GO:0000710	GO:0000406	GO:0000400	GO:0000239	GO:0000228	GO:0000003
fg05702		LC3	42	12			4	7	1	Fungi	Catabolic 3-dehydroquinase	GO:0019630	GO:0009073	GO:0003855
fg05707		LC3	122	444		5	159	240	40	Fungi + non-metazoan Euk	Quinate permease	GO:0055085	GO:0051286	GO:0045835	GO:0033554	GO:0031966	GO:0022891	GO:0019630	GO:0016021	GO:0016020	GO:0015793	GO:0015757	GO:0015749	GO:0015578	GO:0015149	GO:0015146	GO:0009749	GO:0008645	GO:0008643	GO:0008026	GO:0007165	GO:0007126	GO:0006810	GO:0006012	GO:0005887	GO:0005886	GO:0005783	GO:0005739	GO:0005624	GO:0005536	GO:0005524	GO:0005358	GO:0005355	GO:0005354	GO:0005353	GO:0005351	GO:0005215	GO:0004872	GO:0003676
fg05709		LC3	72	67		6	16	38	7	Fungi + non-metazoan Euk	Quinate repressor	GO:0055114	GO:0050661	GO:0033706	GO:0030266	GO:0019630	GO:0016765	GO:0016021	GO:0009793	GO:0009570	GO:0009073	GO:0008270	GO:0008152	GO:0006810	GO:0006355	GO:0006350	GO:0005829	GO:0005737	GO:0005634	GO:0005524	GO:0005488	GO:0004765	GO:0004764	GO:0004519	GO:0004437	GO:0003866	GO:0003856	GO:0003855	GO:0003824	GO:0003677
fg05720		LC3	89	120			27	71	22	Fungi	Lactose permease	GO:0055085	GO:0022891	GO:0016021	GO:0008643	GO:0006810	GO:0005351	GO:0005215
fg05724		LC3	37	10		1	2	6	1	Fungi + non-metazoan Euk	FAD-binding protein	GO:0016491	GO:0009055
fg05730		LC3	singleton							Fusarium-specific
fgd233-420		LC3	singleton							Fusarium-specific
fg00151		LC4	singleton							Fusarium-specific
fg00154		LC4	singleton							Fusarium-specific
fg00158		LC4	28	7			3	2	2	Fungi	Transferase	GO:0050662	GO:0044237	GO:0016740	GO:0003824
fg00160		LC4	singleton							Fusarium-specific
fg00162		LC4	69	44		3	8	29	4	Fungi + non-metazoan Euk	Taurine catabolism dioxygenase TauD	GO:0016491	GO:0009055
fg12478		LC4	singleton							Fusarium-specific
fg12481		LC4	singleton							Fusarium-specific
fg12485		LC4	singleton							Fusarium-specific
fg12487		LC4	43	12			3	8	1	Fungi	Glycosyl hydrolase	GO:0016798	GO:0016787	GO:0016740	GO:0008152	GO:0005975	GO:0005737	GO:0004650	GO:0003824
fg12489		LC4	singleton							Fusarium-specific
fg02353		LC5	singleton							Fusarium-specific
fg02861		LC6	12	3				2	1	Pezizomycotina
fg02869		LC6	116	272		1	110	143	18	Fungi + non-metazoan Euk	MFS-type transporter	GO:0033554	GO:0033101	GO:0031000	GO:0017153	GO:0016021	GO:0015893	GO:0015848	GO:0015847	GO:0015606	GO:0015297	GO:0015238	GO:0009636	GO:0006855	GO:0006835	GO:0006810	GO:0006412	GO:0005886	GO:0005840	GO:0005794	GO:0005783	GO:0005774	GO:0005624	GO:0005215	GO:0003735	GO:0000297	GO:0000296
fg02876		LC6	30	7				4	3	Pezizomycotina	Cell wall cysteine-rich	GO:0050793	GO:0046982	GO:0045893	GO:0045602	GO:0030879	GO:0030154	GO:0030097	GO:0016810	GO:0016021	GO:0016020	GO:0009986	GO:0008061	GO:0007339	GO:0007275	GO:0007219	GO:0007155	GO:0006468	GO:0006030	GO:0005975	GO:0005887	GO:0005886	GO:0005634	GO:0005576	GO:0005524	GO:0005515	GO:0005509	GO:0004872	GO:0004867	GO:0004674	GO:0001709	GO:0001569
fg02877		LC6	39	10			4	5	1	Fungi	Ankyrin-repeat protein	GO:0045735
fg02878		LC6	singleton							Fusarium-specific	PAN-domain protein
fg02881		LC6	86	104	35	18	20	26	5	Eukaryotes	Catalase	GO:0055114	GO:0048315	GO:0042744	GO:0033554	GO:0020037	GO:0009409	GO:0008340	GO:0006979	GO:0005829	GO:0005782	GO:0005759	GO:0005737	GO:0005634	GO:0005619	GO:0005576	GO:0005515	GO:0005506	GO:0004096	GO:0001315
fg02882		LC6	20	4		2		1	1	Fungi + non-metazoan Euk	Dyp-type peroxidase	GO:0004601
fg02883		LC6	59	26	1		4	17	4	Eukaryotes	Acid phosphatase	GO:0048500	GO:0008312	GO:0006614	GO:0003993
fg02894		LC6	65	42	29	8		3	2	Eukaryotes	Sarcosine oxidase	GO:0055114	GO:0046961	GO:0046933	GO:0016491	GO:0016469	GO:0015986	GO:0009055	GO:0008115	GO:0005739
fg02907		LC6	48	14				6	8	Pezizomycotina
fg07820		LC7	4	2				1	1	Pezizomycotina
fg07821		LC7	5	2				1	1	Pezizomycotina
fg07822		LC7	10	2				1	1	Pezizomycotina
fg07823		LC7	11	3				2	1	Pezizomycotina
fg07824		LC7	singleton							Fusarium-specific
fg07825		LC7	6	2				1	1	Pezizomycotina
fg05992		LC8	45	12	1		4	6	1	Eukaryotes	Cytochrome B561	GO:0031410	GO:0022900	GO:0016021	GO:0006810	GO:0006434	GO:0005737	GO:0005524	GO:0005506	GO:0004828	GO:0003723	GO:0000166
fg05997		LC8	52	22	6	5	2	8	1	Eukaryotes	UDP-galactopyranose mutase	GO:0040018	GO:0040011	GO:0018996	GO:0016491	GO:0010171	GO:0009055	GO:0008767	GO:0002119
fg05999		LC8	78	84	32	30	14	7	1	Eukaryotes	Ribosomal protein L27	GO:0051301	GO:0040007	GO:0022625	GO:0018996	GO:0016881	GO:0016020	GO:0009792	GO:0009252	GO:0009058	GO:0008360	GO:0007049	GO:0006412	GO:0005840	GO:0005829	GO:0005737	GO:0005634	GO:0005622	GO:0005524	GO:0003735	GO:0002119	GO:0000003
fg06004		LC8	122	444		5	159	240	40	Fungi + non-metazoan Euk	MFS monosaccharide transporter	GO:0055085	GO:0051286	GO:0045835	GO:0033554	GO:0031966	GO:0022891	GO:0019630	GO:0016021	GO:0016020	GO:0015793	GO:0015757	GO:0015749	GO:0015578	GO:0015149	GO:0015146	GO:0009749	GO:0008645	GO:0008643	GO:0008026	GO:0007165	GO:0007126	GO:0006810	GO:0006012	GO:0005887	GO:0005886	GO:0005783	GO:0005739	GO:0005624	GO:0005536	GO:0005524	GO:0005358	GO:0005355	GO:0005354	GO:0005353	GO:0005351	GO:0005215	GO:0004872	GO:0003676
fg06010		LC8	singleton							Fusarium-specific
fg06014		LC8	74	75			30	34	11	Fungi	Hsp70-family chaparone	GO:0005634	GO:0005524
fg06019		LC8	76	82	23	36	15	7	1	Eukaryotes	Ribosomal protein S5-B	GO:0040007	GO:0030686	GO:0022627	GO:0022626	GO:0016779	GO:0015935	GO:0009792	GO:0009507	GO:0006412	GO:0006407	GO:0005886	GO:0005840	GO:0005829	GO:0005773	GO:0005730	GO:0005622	GO:0005618	GO:0005515	GO:0003735	GO:0002119	GO:0000003
fg06020		LC8	75	81	36	23	15	6	1	Eukaryotes	Ribosomal protein S25	GO:0042802	GO:0040010	GO:0022627	GO:0009792	GO:0009507	GO:0006412	GO:0005886	GO:0005840	GO:0005829	GO:0005730	GO:0003735
fg06021		LC8	111	251	155	60	22	12	2	Eukaryotes	ADP,ATP carrier protein	GO:0040017	GO:0040010	GO:0016021	GO:0016020	GO:0015867	GO:0015866	GO:0015865	GO:0009941	GO:0009792	GO:0009536	GO:0009507	GO:0009061	GO:0009060	GO:0006839	GO:0006810	GO:0006783	GO:0005886	GO:0005743	GO:0005739	GO:0005515	GO:0005509	GO:0005488	GO:0005471	GO:0005215	GO:0002119	GO:0000003
fg06023		LC8	66	42			15	23	4	Fungi	Serine-rich protein	GO:0055114	GO:0009055	GO:0005507
fg06035		LC8	108	250	192	2	32	21	3	Eukaryotes	Cell division control protein 10	GO:0051301	GO:0040035	GO:0040015	GO:0040011	GO:0031105	GO:0030476	GO:0018991	GO:0016020	GO:0009792	GO:0009791	GO:0008484	GO:0008152	GO:0007264	GO:0007121	GO:0007120	GO:0007049	GO:0007047	GO:0005940	GO:0005829	GO:0005634	GO:0005545	GO:0005525	GO:0005515	GO:0005200	GO:0003924	GO:0002009	GO:0000920	GO:0000753	GO:0000747	GO:0000144
fg06039		LC8	77	82	42	16	8	14	2	Eukaryotes	ATP-citrate lyase	GO:0046912	GO:0044262	GO:0016829	GO:0008610	GO:0008415	GO:0008152	GO:0006101	GO:0006099	GO:0005829	GO:0005737	GO:0005634	GO:0005524	GO:0005515	GO:0005488	GO:0004775	GO:0003878	GO:0003824	GO:0000287
fg06045		LC8	73	73	26	25	14	7	1	Eukaryotes	26S proteasome regulatory subunit	GO:0043234	GO:0042176	GO:0040007	GO:0030234	GO:0009792	GO:0008541	GO:0006511	GO:0006096	GO:0005945	GO:0005886	GO:0005829	GO:0005524	GO:0005515	GO:0003872	GO:0002119	GO:0000502	GO:0000003
fg06051		LC8	92	132	10	48	43	28	3	Eukaryotes	α,α-trehalose-phosphate synthase	GO:0051301	GO:0042493	GO:0033554	GO:0031990	GO:0030437	GO:0030246	GO:0030234	GO:0016021	GO:0010182	GO:0009832	GO:0009793	GO:0006950	GO:0006810	GO:0005992	GO:0005946	GO:0005829	GO:0005773	GO:0005739	GO:0005634	GO:0005618	GO:0005576	GO:0005515	GO:0005215	GO:0004805	GO:0003825	GO:0003824	GO:0000287
fg06055		LC8	63	37	14	11	4	7	1	Eukaryotes	Phosphoglycerate mutase	GO:0048046	GO:0046872	GO:0046686	GO:0030145	GO:0006096	GO:0006007	GO:0005737	GO:0004619	GO:0003824
fgd239-10		LC8	77	82	42	16	8	14	2	Eukaryotes	ATP-citrate synthase subunit 1	GO:0046912	GO:0044262	GO:0016829	GO:0008610	GO:0008415	GO:0008152	GO:0006101	GO:0006099	GO:0005829	GO:0005737	GO:0005634	GO:0005524	GO:0005515	GO:0005488	GO:0004775	GO:0003878	GO:0003824	GO:0000287
fgd240-190		LC8	35	8				7	1	Pezizomycotina	Tubulin-specific chaparone C	GO:0051087	GO:0007025	GO:0007023	GO:0005874	GO:0005488
fg10540		LC9	7	2				1	1	Pezizomycotina
fg10541		LC9	121	395	325	9	13	34	14	Eukaryotes	Ankyrin-repeat protein	GO:0048821	GO:0048675	GO:0045199	GO:0044419	GO:0042981	GO:0040018	GO:0040017	GO:0040010	GO:0030983	GO:0030863	GO:0030507	GO:0019899	GO:0019887	GO:0019861	GO:0019730	GO:0018024	GO:0016568	GO:0016529	GO:0016491	GO:0016323	GO:0016021	GO:0016020	GO:0015969	GO:0015672	GO:0015171	GO:0010171	GO:0009055	GO:0008270	GO:0008152	GO:0008093	GO:0007492	GO:0007169	GO:0007165	GO:0007010	GO:0006887	GO:0006865	GO:0006816	GO:0006605
fg10549		LC9	9	2					2	Fusarium-specific
fg10551		LC9	29	7				3	4	Pezizomycotina	KP4 killer toxin	GO:0009405	GO:0005576
fg10560		LC9	singleton							Fusarium-specific
fg10562		LC9	25	5				4	1	Pezizomycotina
fg10569		LC9	46	13				9	4	Pezizomycotina	Ankyrin-repeat protein	GO:0008270	GO:0005622	GO:0003676
fg10584		LC9	24	5				3	2	Pezizomycotina	Dioxygenase	GO:0016702	GO:0008270	GO:0006355	GO:0006350	GO:0005634	GO:0003700	GO:0003677
fg10588		LC9	51	21			1	16	4	Fungi	Protein kinase	GO:0050660	GO:0016491	GO:0006468	GO:0005524	GO:0004672
fg10597		LC9	33	8			2	5	1	Fungi	Exonuclease	GO:0008408	GO:0006260	GO:0006139	GO:0005634	GO:0005622	GO:0003887	GO:0003677	GO:0003676	GO:0000166
fg10600		LC9	38	10				7	3	Pezizomycotina	Small s protein	GO:0051246	GO:0043687	GO:0019787	GO:0008270	GO:0007264	GO:0006355	GO:0005634	GO:0005525	GO:0005488	GO:0003700
fg10601		LC9	102	224	54	40	72	43	15	Eukaryotes	WD-domain protein	GO:0050421	GO:0046686	GO:0046209	GO:0045087	GO:0043565	GO:0043022	GO:0042787	GO:0042597	GO:0031227	GO:0031224	GO:0031139	GO:0030693	GO:0030036	GO:0020037	GO:0019478	GO:0019005	GO:0017111	GO:0016987	GO:0016788	GO:0016787	GO:0016757	GO:0016301	GO:0016021	GO:0016020	GO:0015969	GO:0009116	GO:0009055	GO:0008104	GO:0007264	GO:0007242	GO:0007165	GO:0007047	GO:0006952	GO:0006915	GO:0006886	GO:0006508	GO:0006505	GO:0006468
fg10603		LC9	singleton							Fusarium-specific
fg10608		LC9	119	356	163	50	36	83	24	Eukaryotes	Short chain dehydrogenase	GO:0055114	GO:0051082	GO:0050662	GO:0044237	GO:0016491	GO:0016272	GO:0016021	GO:0012511	GO:0008270	GO:0008152	GO:0007186	GO:0006457	GO:0005576	GO:0005515	GO:0005488	GO:0004022	GO:0003824	GO:0003676	GO:0001584
fg10609		LC9	79	88			7	72	9	Fungi	FAD-binding protein	GO:0050660	GO:0016491	GO:0003824
fg10610		LC9	27	6				3	3	Pezizomycotina	Cytochrome P450	GO:0020037	GO:0009055	GO:0005506	GO:0004497
fg10611		LC9	79	88			7	72	9	Fungi	FAD-binding protein	GO:0050660	GO:0016491	GO:0003824
fg10612		LC9	96	162	1	8	22	116	15	Eukaryotes	Salicylate hydroxylase	GO:0055114	GO:0050660	GO:0016705	GO:0016491	GO:0016117	GO:0009055	GO:0008152	GO:0006725	GO:0004497
fg10613		LC9	80	91	37	21	16	14	3	Eukaryotes	Prenyltransferase	GO:0032592	GO:0031305	GO:0016094	GO:0016021	GO:0009058	GO:0008412	GO:0008299	GO:0006744	GO:0005792	GO:0005743	GO:0005737	GO:0005515	GO:0005094	GO:0004659
fg10614		LC9	22	5				4	1	Pezizomycotina
fg10621		LC9	47	13				10	3	Pezizomycotina	Xylanase	GO:0005975	GO:0004553
fg12054		LC9	90	126			1	108	17	Fungi	Ankyrin-repeat protein	GO:0046677	GO:0043169	GO:0030655	GO:0030246	GO:0017111	GO:0016829	GO:0016787	GO:0016757	GO:0016042	GO:0016020	GO:0015074	GO:0009341	GO:0009116	GO:0008800	GO:0008270	GO:0008152	GO:0006952	GO:0006915	GO:0006886	GO:0006508	GO:0006310	GO:0006278	GO:0005975	GO:0005871	GO:0005801	GO:0005622	GO:0005524	GO:0005488	GO:0004565	GO:0004553	GO:0004190	GO:0003964	GO:0003824	GO:0003777	GO:0003723	GO:0003677	GO:0003676	GO:0000287
fg11399		LC10	61	33				30	3	Pezizomycotina	FAD-dependent oxygenase	GO:0050660	GO:0016491
fg11407		LC10	82	95	28	22	20	20	5	Eukaryotes	Pyridine nucleotide-disulphide	GO:0055114	GO:0050660	GO:0017111	GO:0016491	GO:0009331	GO:0009055	GO:0006072	GO:0005524	GO:0005515	GO:0004368
fg11408		LC10	15	3				1	2	Pezizomycotina	TBE-degradation protein
fg11411		LC10	68	43		2	15	20	6	Fungi + non-metazoan Euk	Aminopeptidase Y	GO:0016020	GO:0008270	GO:0008237	GO:0008233	GO:0007039	GO:0006508	GO:0005515	GO:0005509	GO:0004571	GO:0004177	GO:0000324
fg11413		LC10	62	37			8	25	4	Fungi	Acyl-CoA transferase/carnitine	GO:0033608	GO:0016853	GO:0016740	GO:0008735	GO:0008152	GO:0008111	GO:0003824
fg11419		LC10	1	2					2	Fusarium-specific
fg11420		LC10	41	11			4	5	2	Fungi	Tyrosinase	GO:0016758	GO:0016491	GO:0016051	GO:0008152	GO:0005507
fg11423		LC10	21	5	1			3	1	Eukaryotes	FAD-binding protein	GO:0046914	GO:0030976	GO:0020037	GO:0016491	GO:0009055	GO:0000287
fg11429		LC10	55	23	14	3	2	2	2	Eukaryotes	Hydrolase	GO:0047499	GO:0042586	GO:0031072	GO:0030170	GO:0030151	GO:0017111	GO:0016787	GO:0016042	GO:0016021	GO:0008270	GO:0008152	GO:0006952	GO:0006730	GO:0006631	GO:0006629	GO:0006563	GO:0006544	GO:0006412	GO:0005871	GO:0005778	GO:0005624	GO:0005524	GO:0005515	GO:0005506	GO:0005488	GO:0004623	GO:0004622	GO:0004372	GO:0003777
fg11431		LC10	singleton							Fusarium-specific
fg11442		LC10	singleton							Fusarium-specific
fg11443		LC10	14	3				1	2	Pezizomycotina
fgd467-120		LC10	67	42	30	1		8	3	Eukaryotes	3-hydroxyacyl-CoA dehydrogenase	GO:0016491	GO:0006631	GO:0005488
fgd467-130		LC10	44	12		1		10	1	Fungi + non-metazoan Euk	YWTD-repeat protein	GO:0050662	GO:0016491	GO:0016020	GO:0008565	GO:0006631	GO:0005737	GO:0005643	GO:0000059
fgd467-530		LC10	16	3				2	1	Pezizomycotina
fgd467-550		LC10	18	4			3		1	Fungi
fg02679		LC11	31	8				5	3	Pezizomycotina
fg02680		LC11	53	22				19	3	Pezizomycotina	Acyltransferase	GO:0016747
fg02681		LC11	71	55		4	18	30	3	Fungi + non-metazoan Euk	Glycosyl transferase	GO:0016757	GO:0016021	GO:0006491	GO:0006487	GO:0006080	GO:0005829	GO:0005789	GO:0005634	GO:0000139	GO:0000137	GO:0000136	GO:0000032	GO:0000009
fgd132-760		LC11	31	8				5	3	Pezizomycotina
fg04518		LC12	3	2				1	1	Pezizomycotina
fg04522		LC12	singleton							Fusarium-specific
fg04523		LC12	singleton							Fusarium-specific
fg04532		LC12	singleton							Fusarium-specific
fg04533		LC12	singleton							Fusarium-specific
fg04534		LC12	23	5				3	2	Pezizomycotina
fg04535		LC12	singleton							Fusarium-specific
fg04537		LC12	89	120			27	71	22	Fungi	Lactose permease	GO:0055085	GO:0022891	GO:0016021	GO:0008643	GO:0006810	GO:0005351	GO:0005215
fg04801		LC13	17	3					3	Fusarium-specific
fg04804		LC13	95	151			44	94	13	Fungi	MFS-type transporter	GO:0022890	GO:0016021	GO:0015850	GO:0015665	GO:0006812	GO:0006810	GO:0005938	GO:0005739	GO:0005215
fg04805		LC13	singleton							Fusarium-specific
fgd196-1450		LC13	85	101	37	15	2	37	10	Eukaryotes	Amidase	GO:0047412	GO:0016884	GO:0016740	GO:0008152	GO:0008080	GO:0007165	GO:0006412	GO:0005783	GO:0005739	GO:0005622	GO:0004039
fgd197-10		LC13	85	101	37	15	2	37	10	Eukaryotes	Amidase	GO:0047412	GO:0016884	GO:0016740	GO:0008152	GO:0008080	GO:0007165	GO:0006412	GO:0005783	GO:0005739	GO:0005622	GO:0004039
fg00117		LC14	26	6				3	3	Pezizomycotina	N-acetyltransferase	GO:0008152	GO:0008080
fg12460		LC14	101	223		4	77	120	22	Fungi + non-metazoan Euk	Amino-acid permease	GO:0051286	GO:0051180	GO:0034229	GO:0034228	GO:0031460	GO:0016021	GO:0016020	GO:0015888	GO:0015871	GO:0015847	GO:0015846	GO:0015812	GO:0015653	GO:0015495	GO:0015489	GO:0015234	GO:0015220	GO:0015203	GO:0015171	GO:0009102	GO:0006865	GO:0006810	GO:0005886	GO:0005794	GO:0005783	GO:0005773	GO:0005737	GO:0005525	GO:0003924	GO:0000935	GO:0000329	GO:0000139
fg03932		LC15	113	254			1	204	49	Fungi	Ribosomal protein L36	GO:0050660	GO:0020037	GO:0016614	GO:0009055	GO:0008152	GO:0006412	GO:0005840	GO:0005506	GO:0004872	GO:0004497	GO:0003824	GO:0003735
fg03933		LC15	64	38			4	30	4	Fungi	Hydrolase	GO:0016787	GO:0016020	GO:0008409	GO:0006139	GO:0005622	GO:0003676
fg03934		LC15	122	444		5	159	240	40	Fungi + non-metazoan Euk	Sugar transporter	GO:0055085	GO:0051286	GO:0045835	GO:0033554	GO:0031966	GO:0022891	GO:0019630	GO:0016021	GO:0016020	GO:0015793	GO:0015757	GO:0015749	GO:0015578	GO:0015149	GO:0015146	GO:0009749	GO:0008645	GO:0008643	GO:0008026	GO:0007165	GO:0007126	GO:0006810	GO:0006012	GO:0005887	GO:0005886	GO:0005783	GO:0005739	GO:0005624	GO:0005536	GO:0005524	GO:0005358	GO:0005355	GO:0005354	GO:0005353	GO:0005351	GO:0005215	GO:0004872	GO:0003676
fg03935		LC15	117	274	135	46	19	58	16	Eukaryotes	Beta-fructofuranosidase	GO:0055114	GO:0051287	GO:0050662	GO:0044237	GO:0040010	GO:0033554	GO:0016491	GO:0010301	GO:0010182	GO:0010115	GO:0009941	GO:0009570	GO:0009414	GO:0009408	GO:0008152	GO:0006694	GO:0006633	GO:0006561	GO:0005829	GO:0005634	GO:0005488	GO:0004316	GO:0003854	GO:0003824
fg03936		LC15	110	251	139	23	42	36	11	Eukaryotes	Succinate-semialdehyde dehydrogenase	GO:0055114	GO:0051287	GO:0050269	GO:0048037	GO:0046686	GO:0042645	GO:0033721	GO:0033554	GO:0019483	GO:0019413	GO:0016742	GO:0016620	GO:0016491	GO:0016155	GO:0009699	GO:0009507	GO:0009450	GO:0009416	GO:0009408	GO:0009258	GO:0009058	GO:0009013	GO:0008152	GO:0006979	GO:0006950	GO:0006800	GO:0006730	GO:0006598	GO:0006540	GO:0006081	GO:0006067	GO:0005829	GO:0005759	GO:0005737	GO:0005634	GO:0005524	GO:0005515	GO:0005488
fg03745		LC16	49	16			4	9	3	Fungi	Lysine N-acyltransferase	GO:0016740	GO:0005829	GO:0005634
fg03746		LC16	120	358	192	76	29	51	10	Eukaryotes	Enoyl-CoA hydratase	GO:0055114	GO:0050662	GO:0040010	GO:0040007	GO:0016853	GO:0016507	GO:0016491	GO:0016021	GO:0009234	GO:0008935	GO:0008152	GO:0006839	GO:0006635	GO:0006631	GO:0005856	GO:0005759	GO:0005743	GO:0005737	GO:0005634	GO:0005524	GO:0005515	GO:0005488	GO:0005215	GO:0005198	GO:0004300	GO:0003857	GO:0003824	GO:0002119	GO:0000062
fg03747		LC16	99	198	22	11	21	123	21	Eukaryotes	Nonribosomal peptide synthase 6	GO:0055114	GO:0050662	GO:0048037	GO:0044237	GO:0033214	GO:0031199	GO:0031177	GO:0019878	GO:0016879	GO:0016874	GO:0016788	GO:0016491	GO:0009085	GO:0009058	GO:0008168	GO:0008152	GO:0006880	GO:0006694	GO:0005829	GO:0005737	GO:0005488	GO:0004043	GO:0003854	GO:0003824	GO:0003723	GO:0000062	GO:0000036
fg03759		LC16	91	127		2	30	75	20	Fungi + non-metazoan Euk	Lipid-translocating exporter	GO:0051286	GO:0045332	GO:0016021	GO:0015908	GO:0015886	GO:0009636	GO:0008270	GO:0006950	GO:0006355	GO:0005886	GO:0005794	GO:0005783	GO:0005634	GO:0004012	GO:0003700	GO:0000935
fg03766		LC16	singleton							Fusarium-specific
fg03783		LC16	TAP							Pezizomycotina	C6-zf DBD-protein
fg03819		LC16	119	356	163	50	36	83	24	Eukaryotes	Short chain dehydrogenase	GO:0055114	GO:0051082	GO:0050662	GO:0044237	GO:0016491	GO:0016272	GO:0016021	GO:0012511	GO:0008270	GO:0008152	GO:0007186	GO:0006457	GO:0005576	GO:0005515	GO:0005488	GO:0004022	GO:0003824	GO:0003676	GO:0001584
fg03847		LC16	57	24		2	12	8	2	Fungi + non-metazoan Euk	14C Transmembrane protein	GO:0016021	GO:0016020	GO:0005783	GO:0005739
fg03854		LC16	50	19			1	12	6	Fungi	Acetyltransferase	GO:0016021	GO:0006474	GO:0005829	GO:0000935
fg12161		LC16	107	250	93	13	47	87	10	Eukaryotes	GMC oxidoreductase	GO:0050660	GO:0019285	GO:0016614	GO:0016491	GO:0008812	GO:0006066	GO:0005488	GO:0000003
fg12300		LC16	118	299	186	34	36	37	6	Eukaryotes	Cytochrome P450	GO:0055114	GO:0020037	GO:0016712	GO:0016711	GO:0016710	GO:0016021	GO:0010241	GO:0009813	GO:0009740	GO:0009707	GO:0009686	GO:0009505	GO:0009055	GO:0005886	GO:0005789	GO:0005783	GO:0005515	GO:0005506	GO:0004497	GO:0002213
fgd166-390		LC16	13	3					3	Fusarium-specific	F-box protein
fg01079		(FGSG_11894)	81	93	37	31	13	10	2	Eukaryotes	ATP synthase subunit alpha (FGSG_11894.3)	GO:0046961	GO:0046933	GO:0046872	GO:0046034	GO:0045261	GO:0042777	GO:0042776	GO:0042645	GO:0016820	GO:0016469	GO:0015992	GO:0015986	GO:0015078	GO:0009579	GO:0009507	GO:0008270	GO:0005754	GO:0005743	GO:0005622	GO:0005524
fg01080		(FGSG_11894)	81	93	37	31	13	10	2	Eukaryotes	ATP synthase subunit alpha (FGSG_11894.3)	GO:0046961	GO:0046933	GO:0046872	GO:0046034	GO:0045261	GO:0042777	GO:0042776	GO:0042645	GO:0016820	GO:0016469	GO:0015992	GO:0015986	GO:0015078	GO:0009579	GO:0009507	GO:0008270	GO:0005754	GO:0005743	GO:0005622	GO:0005524
[truncated: 27 more columns]

## Sheet: SupplTable6_motifEnrich
# Universe size: 12257
coexprGrp	motif	motif.cluster	counts_univ_coexprGrp	coexprGrp_sizeInUniverse	counts_univ	Odds.ratio	pval.enrichment
FG1.stays_up	GNGGGGY	cluster1	391	750	4457	1.99	7.24e-20
FG1.stays_up	CCCCNCN	cluster1	523	750	6790	1.93	7.88e-17
FG1.stays_up	NGNGGGG	cluster1	523	750	6790	1.93	7.88e-17
FG1.stays_up	CCCMNCC	cluster1	389	750	4619	1.85	2.65e-16
FG1.stays_up	CCCCTSN	cluster1	391	750	4744	1.79	9.96e-15
FG1.stays_up	NCCCCTC	cluster1	273	750	2977	1.86	1.32e-14
FG1.stays_up	CCCNCNC	cluster1	450	750	5950	1.64	5.45e-11
FG1.stays_up	NCCCCRC	cluster1	369	750	4648	1.64	5.72e-11
FG1.stays_up	CNCCNCC	cluster1	496	750	6727	1.65	6.72e-11
FG1.stays_up	NGYGGGG	cluster1	367	750	4643	1.62	1.32e-10
FG1.stays_up	GMGGKGC	cluster1	203	750	2208	1.76	1.58e-10
FG1.stays_up	TNCCCCN	cluster1	495	750	6768	1.62	3.72e-10
FG1.stays_up	NNCCCCT	cluster1	472	750	6460	1.56	3.5e-09
FG1.stays_up	GCNCCNC	cluster1	431	750	5793	1.55	4.8e-09
FG1.stays_up	GTGGGGN	cluster1	219	750	2579	1.6	3.14e-08
FG1.stays_up	NGGGGCN	cluster1	409	750	5520	1.5	4.6e-08
FG1.stays_up	CCCRCNT	cluster1	322	750	4142	1.51	4.81e-08
FG1.stays_up	NCCMCAC	cluster1	325	750	4202	1.5	6.93e-08
FG1.stays_up	CCNCCNC	cluster1	469	750	6540	1.49	1.03e-07
FG1.stays_up	NCMCCGC	cluster1	314	750	4085	1.48	2.88e-07
FG1.stays_up	CCCACNN	cluster1	475	750	6685	1.47	3.03e-07
FG1.stays_up	NNGTGGG	cluster1	475	750	6685	1.47	3.03e-07
FG1.stays_up	CNCCCNC	cluster1	428	750	5912	1.46	3.51e-07
FG1.stays_up	NCCCACN	cluster1	475	750	6710	1.46	5.45e-07
FG1.stays_up	NSCCCGC	cluster1	296	750	3862	1.45	1.18e-06
FG1.stays_up	GNCCCRC	cluster1	243	750	3071	1.47	1.83e-06
FG1.stays_up	GYGGGNC	cluster1	243	750	3071	1.47	1.83e-06
FG1.stays_up	CNCCNCA	cluster1	503	750	7264	1.43	3.41e-06
FG1.stays_up	GCGGGGN	cluster1	216	750	2702	1.47	4.65e-06
FG1.stays_up	CCSGCCN	cluster14	243	750	3092	1.46	3.18e-06
FG1.stays_up	NCACGTG	cluster2	127	750	1174	2.04	5.67e-11
FG1.stays_up	CACGTGN	cluster2	127	750	1174	2.04	5.67e-11
FG1.stays_up	TCACSTG	cluster2	143	750	1466	1.81	4.35e-09
FG1.stays_up	CAYGTGA	cluster2	161	750	1721	1.74	7.39e-09
FG1.stays_up	CACGYGA	cluster2	120	750	1185	1.87	1.2e-08
FG1.stays_up	CRCGTGN	cluster2	186	750	2216	1.54	1.25e-06
FG1.stays_up	YMCGTGC	cluster2	132	750	1466	1.63	2e-06
FG1.stays_up	NANGTGG	cluster20	523	750	7507	1.49	3.57e-07
FG1.stays_up	NTGCCCC	cluster22	192	750	2172	1.66	1.58e-08
FG1.stays_up	CTNCCNC	cluster25	511	750	7362	1.45	1.46e-06
FG1.stays_up	TCCCNCN	cluster25	469	750	6705	1.41	4.59e-06
FG1.stays_up	NTSACGT	cluster3	348	750	4252	1.69	5.78e-12
FG1.stays_up	CGTCAYN	cluster3	373	750	4770	1.6	3.59e-10
FG1.stays_up	NCGTCAY	cluster3	372	750	4767	1.59	5.28e-10
FG1.stays_up	ACGTCAY	cluster3	140	750	1484	1.74	5.57e-08
FG1.stays_up	ATGACGN	cluster3	245	750	3030	1.52	2.57e-07
FG1.stays_up	GNCGTCA	cluster3	215	750	2595	1.54	3.33e-07
FG1.stays_up	NATGACG	cluster3	244	750	3031	1.51	4.05e-07
FG1.stays_up	NACGTCA	cluster3	221	750	2739	1.49	1.68e-06
FG1.stays_up	ACGTCAN	cluster3	221	750	2739	1.49	1.68e-06
FG1.stays_up	GNTGACG	cluster3	229	750	2869	1.48	2.26e-06
FG1.stays_up	MTGACGA	cluster3	156	750	1848	1.52	8.79e-06
FG1.stays_up	CNGCCNC	cluster5	476	750	6757	1.45	1.09e-06
FG1.stays_up	NCCGCCN	cluster5	407	750	5656	1.41	2.57e-06
FG1.stays_up	NNCCGCC	cluster5	407	750	5674	1.41	3.81e-06
FG1.stays_up	NCCCCNG	cluster6	410	750	5760	1.39	8.41e-06
FG1.stays_up	CNGGGGN	cluster6	410	750	5760	1.39	8.41e-06
FG1.stays_up	CCCNCCA	cluster7	265	750	3077	1.69	7.66e-11
FG1.stays_up	CCMNCCA	cluster7	430	750	5765	1.55	3.49e-09
FG1.stays_up	NSCCACC	cluster7	331	750	4194	1.56	3.99e-09
FG1.stays_up	CNCNCCA	cluster7	517	750	7303	1.54	2.9e-08
FG1.stays_up	NCCACCN	cluster7	500	750	7226	1.42	4.51e-06
FG2.-10	GNGGGGY	cluster1	147	303	4457	1.67	7.78e-06
FG2.-11	GCGGGGN	cluster1	33	67	2702	3.46	8.16e-07
FG2.-11	GNGGGGY	cluster1	44	67	4457	3.37	9.9e-07
FG2.-11	GCGGRGN	cluster1	40	67	3973	3.11	3.82e-06
FG2.01	NGYGGGG	cluster1	202	333	4643	2.6	1.27e-17
FG2.01	NCCCCRC	cluster1	202	333	4648	2.59	1.45e-17
FG2.01	GCGGGGN	cluster1	140	333	2702	2.65	9.48e-17
FG2.01	NSCCCGC	cluster1	172	333	3862	2.38	8.53e-15
FG2.01	GCGGRGN	cluster1	174	333	3973	2.34	2.71e-14
FG2.01	CCCCNCN	cluster1	250	333	6790	2.48	3.86e-14
FG2.01	NGNGGGG	cluster1	250	333	6790	2.48	3.86e-14
FG2.01	GNGGGGY	cluster1	183	333	4457	2.18	1.98e-12
FG2.01	NCMCCGC	cluster1	169	333	4085	2.11	2.25e-11
FG2.01	CCCYGCN	cluster1	186	333	4688	2.09	3.17e-11
FG2.01	NCCMCGC	cluster1	161	333	3896	2.05	1.33e-10
FG2.01	CCCGCNN	cluster1	206	333	5761	1.86	2.38e-08
FG2.01	NNGCGGG	cluster1	206	333	5761	1.86	2.38e-08
FG2.01	CNCCNCA	cluster1	241	333	7264	1.83	3.05e-07
FG2.01	TNCCCCN	cluster1	227	333	6768	1.76	6.83e-07
FG2.01	CCCRCNT	cluster1	151	333	4142	1.65	6.18e-06
FG2.01	SCCSGCA	cluster14	98	333	1885	2.37	3.34e-11
FG2.01	CCCCGSA	cluster17	78	333	1360	2.54	6.94e-11
FG2.01	NACCCCG	cluster17	100	333	2116	2.11	4.39e-09
FG2.01	NGGGGTN	cluster17	230	333	6705	1.88	4.03e-08
FG2.01	YGGGGNA	cluster22	175	333	4628	1.86	1.91e-08
FG2.01	YGATAAG	cluster26	85	333	1899	1.91	1.1e-06
FG2.01	CTTATCN	cluster26	126	333	3292	1.68	6.03e-06
FG2.01	NCTTATC	cluster26	126	333	3300	1.68	6.86e-06
FG2.01	GATAAGN	cluster26	126	333	3300	1.68	6.86e-06
FG2.01	GCGGNGA	cluster9	93	333	2249	1.76	9.17e-06
FG2.10	NGNGGCT	cluster23	317	448	7338	1.65	6.86e-07
FG2.10	NTCAGCC	cluster41	177	448	3499	1.67	2.42e-07
FG2.10	GGCTGAN	cluster41	177	448	3499	1.67	2.42e-07
FG2.10	NGTGGCK	cluster5	236	448	4526	1.95	3.46e-12
FG2.10	NGCCACN	cluster5	307	448	6706	1.84	8.51e-10
FG2.10	GTGGCNN	cluster5	307	448	6707	1.84	8.69e-10
FG2.10	CGCCANN	cluster5	295	448	6630	1.67	1.77e-07
FG2.10	NNCGCCA	cluster5	295	448	6633	1.66	1.87e-07
FG2.10	NTGYGGC	cluster5	194	448	3923	1.65	2.17e-07
FG2.11	GCGGGGN	cluster1	72	168	2702	2.7	1.06e-09
FG2.11	NGYGGGG	cluster1	98	168	4643	2.32	5.12e-08
FG2.11	NCCCCRC	cluster1	98	168	4648	2.32	5.45e-08
FG2.11	GCGGRGN	cluster1	86	168	3973	2.21	3.06e-07
FG2.11	NCCMCGC	cluster1	84	168	3896	2.17	6e-07
FG2.11	NCMCCGC	cluster1	86	168	4085	2.12	1.15e-06
FG2.11	NSCCCGC	cluster1	82	168	3862	2.1	1.9e-06
FG2.11	CCCGCNN	cluster1	108	168	5761	2.05	4.21e-06
FG2.11	NNGCGGG	cluster1	108	168	5761	2.05	4.21e-06
FG2.11	CCCYGCN	cluster1	93	168	4688	2.02	4.46e-06
FG2.11	ACGCSNC	cluster13	69	168	2982	2.2	1.08e-06
FG2.11	CCCCGSA	cluster17	42	168	1360	2.72	2.73e-07
FG2.11	CAYGTGA	cluster2	46	168	1721	2.34	3.89e-06
FG2.11	CCGAGGY	cluster29	40	168	1223	2.88	1.25e-07
FG2.11	CCTCGGY	cluster29	37	168	1275	2.48	7.31e-06
FG2.11	NCGCGNC	cluster4	84	168	4121	1.99	7.56e-06
FG2.11	CGCGNCN	cluster4	84	168	4121	1.99	7.56e-06
FG2.11	NGNCGCG	cluster4	84	168	4121	1.99	7.56e-06
FG2.11	GNCGCGN	cluster4	84	168	4121	1.99	7.56e-06
FG5.stays_down	GATCNNC	cluster36	293	404	7040	2	1.23e-10
FG5.stays_down	GNNGATC	cluster36	293	404	7040	2	1.23e-10
FG5.stays_down	CGGCNNA	cluster41	226	404	5504	1.58	3.91e-06
FG5.stays_down	CCCTGNN	cluster6	279	404	7133	1.63	3.1e-06
FG5.transient_up	CCCCGSA	cluster17	58	279	1360	2.15	1.47e-06
FG6.stays_down	NNCCCCT	cluster1	450	739	6460	1.43	2.3e-06
FG6.stays_down	CCCCTSN	cluster1	343	739	4744	1.4	6.46e-06
FG6.stays_down	GCNNGGC	cluster12	416	739	5911	1.41	3.56e-06
FG6.stays_down	NACGTCA	cluster3	220	739	2739	1.51	7.81e-07
FG6.stays_down	ACGTCAN	cluster3	220	739	2739	1.51	7.81e-07
FG6.stays_down	ACGTCAY	cluster3	131	739	1484	1.62	2.84e-06
FG6.stays_down	GATCNNC	cluster36	514	739	7040	1.75	1.86e-12
FG6.stays_down	GNNGATC	cluster36	514	739	7040	1.75	1.86e-12
FG6.stays_down	NCNTGGC	cluster38	550	739	7605	1.84	1.43e-13
FG6.stays_down	CNTGGCR	cluster38	379	739	4716	1.74	2.14e-13
FG6.stays_down	GGYTGGN	cluster58	373	739	5204	1.41	3.63e-06
FG6.stays_down	CCCTGNN	cluster6	508	739	7133	1.62	7.43e-10
FG6.stays_down	CCCCNGN	cluster6	415	739	5759	1.48	1.6e-07
FG6.stays_down	NCNGGGG	cluster6	415	739	5759	1.48	1.6e-07
FG6.stays_down	NCCCCNG	cluster6	415	739	5760	1.48	1.64e-07
FG6.stays_down	CNGGGGN	cluster6	415	739	5760	1.48	1.64e-07
FG6.stays_down	NAGGGNT	cluster61	487	739	6824	1.58	3.42e-09
FG6.stays_down	AGGGKYC	cluster61	185	739	2292	1.49	6.55e-06
FG6.transient_down	TGRCGTS	cluster13	44	113	2486	2.53	3.73e-06
FG6.transient_down	GTGRCGY	cluster13	40	113	2159	2.59	4.28e-06
FG6.transient_down	NCGTCAY	cluster3	74	113	4767	3.01	8.51e-09
FG6.transient_down	CGTCAYN	cluster3	74	113	4770	3.01	8.79e-09
FG6.transient_down	GAYGTCA	cluster3	40	113	1788	3.26	2.65e-08
FG6.transient_down	TGACRTC	cluster3	40	113	1788	3.26	2.65e-08
FG6.transient_down	TGAYGTC	cluster3	40	113	1851	3.13	7.03e-08
FG6.transient_down	GACRTCA	cluster3	40	113	1851	3.13	7.03e-08
FG6.transient_down	ATGACGN	cluster3	51	113	3030	2.53	1.66e-06
FG6.transient_down	NATGACG	cluster3	51	113	3031	2.53	1.67e-06
FG6.transient_down	NRCGTCA	cluster3	64	113	4390	2.36	4.71e-06
FG6.transient_down	TGACGYN	cluster3	64	113	4390	2.36	4.71e-06
FG6.transient_down	ACGTCAY	cluster3	31	113	1484	2.78	7.41e-06
